# Supplementary material for: H2rs: Deducing evolutionary and functionally important residue positions by means of an entropy and similarity based analysis of multiple sequence alignments
Source: BMC Bioinformatics. 2014 Apr 27;15:118. doi: 10.1186/1471-2105-15-118 (PMC4021312; doi:10.1186/1471-2105-15-118)
Supplement: Additional file 1 — Similarity Matrix A. Format Excel. The file contains raw substitution frequencies and normalized values. [file 1471-2105-15-118-S1.xlsx]

## Sheet: normalized
	AA	AC	AD	AE	AF	AG	AH	AI	AK	AL	AM	AN	AP	AQ	AR	AS	AT	AV	AW	AY	CA	CC	CD	CE	CF	CG	CH	CI	CK	CL	CM	CN	CP	CQ	CR	CS	CT	CV	CW	CY	DA	DC	DD	DE	DF	DG	DH	DI	DK
AA	1	0.0766524	0.0324815	0.0569211	0.0202034	0.0866844	0.0242876	0.042524	0.0534903	0.0454142	0.0447937	0.0327953	0.0395221	0.0435156	0.0353948	0.160219	0.0866757	0.102218	0.0069735	0.0184112	0.0757912	0.00355453	0.00232649	0.00475931	0.0022155	0.00877002	0.00143989	0.00536176	0.00322425	0.00584439	0.00434492	0.00320483	0.0034484	0.00365998	0.00264787	0.0108179	0.00834833	0.0106982	0.00063972	0.00170293	0.0322656	0.002435	0.00400915	0.00769497	0.00213763	0.00419043	0.00254133	0.0037737	0.00843032
AC	0.0766524	1	0.00649646	0.0058081	0.0151313	0.0126546	0.0127918	0.0331197	0.0074212	0.030735	0.0247834	0.0180997	0.00636854	0.00806933	0.00762887	0.0476136	0.0392516	0.0657667	0.00394185	0.0122337	0.0118228	0.0140483	0.000977855	0.000847623	0.00241049	0.00156032	0.000700733	0.00366869	0.00075064	0.00409973	0.00275795	0.00279002	0.00113419	0.00102654	0.000883344	0.00382122	0.00460315	0.00641497	0.000410828	0.00127554	0.00280107	0.0270193	0.000469317	0.000595773	0.000914036	0.000671541	0.000591428	0.00136735	0.00096635
AD	0.0324815	0.00649646	1	0.115267	0.00611156	0.0299899	0.0247452	0.00578576	0.0365772	0.00868682	0.0064282	0.075202	0.0156808	0.0418832	0.0219757	0.0442753	0.0255642	0.00878572	0.00290901	0.00801335	0.00278477	0.00133936	0.0465766	0.00940635	0.000547405	0.00264293	0.00174753	0.000786993	0.00266788	0.00122092	0.000793093	0.00782299	0.00146018	0.00375885	0.00188682	0.00318058	0.00225198	0.00110792	0.000269133	0.000971679	0.00944499	0.000893752	0.0318585	0.0142306	0.00133759	0.00498983	0.00368666	0.00157346	0.0081583
AE	0.0569211	0.0058081	0.115267	1	0.00692686	0.022467	0.0249188	0.0110239	0.068854	0.0164041	0.0135802	0.0347753	0.0199093	0.0864389	0.0418605	0.0455323	0.0325238	0.0188023	0.00429222	0.0111651	0.00411752	0.00104345	0.00735383	0.052446	0.000637755	0.00164475	0.00155095	0.0013119	0.00436201	0.001904	0.00130528	0.00368472	0.0016441	0.00677677	0.00330149	0.00351859	0.00326506	0.00191414	0.000417403	0.00119318	0.014194	0.0010212	0.0110067	0.0346617	0.0015706	0.0037707	0.00373296	0.00262424	0.0135069
AF	0.0202034	0.0151313	0.00611156	0.00692686	1	0.0061702	0.0278502	0.0488864	0.00892301	0.100043	0.0492209	0.0092102	0.0069935	0.00968581	0.00885538	0.0148906	0.0163852	0.0416067	0.0436794	0.162233	0.00350734	0.000777116	0.000583442	0.00090727	0.061019	0.0007333	0.00159752	0.00646131	0.00086278	0.0118158	0.00691327	0.00112474	0.000822435	0.00163319	0.00098564	0.00138465	0.00216114	0.0051921	0.00349931	0.0145434	0.00190784	0.000780881	0.000552534	0.000744197	0.022474	0.000699422	0.00137916	0.00271428	0.00107099
AG	0.0866844	0.0126546	0.0299899	0.022467	0.0061702	1	0.0144035	0.00641144	0.0281147	0.0087524	0.00766061	0.0446611	0.0168771	0.0203658	0.0178597	0.0538552	0.0205106	0.0113255	0.00357321	0.0064036	0.00972465	0.000734843	0.00268738	0.00248701	0.00097667	0.0538388	0.000851918	0.00103804	0.00238694	0.00129846	0.000894062	0.00447046	0.00152486	0.00203568	0.00202971	0.00467206	0.00220056	0.0014504	0.000370229	0.000709003	0.00621927	0.000988181	0.00327108	0.00314897	0.000909087	0.0323331	0.00161547	0.00108151	0.00401019
AH	0.0242876	0.0127918	0.0247452	0.0249188	0.0278502	0.0144035	1	0.0118936	0.0344885	0.0209391	0.0134839	0.055438	0.0098792	0.0458298	0.0364091	0.0267255	0.019785	0.0140715	0.0138841	0.0595108	0.00252036	0.000429245	0.00238348	0.00254794	0.00228992	0.00129791	0.0253271	0.00164178	0.00265237	0.00243339	0.00143637	0.0046534	0.000882479	0.00475045	0.00315474	0.00207597	0.00196387	0.00200509	0.00125367	0.00532719	0.00323779	0.000736916	0.0023698	0.00269501	0.00206475	0.00146204	0.0191933	0.00152609	0.00344438
AI	0.042524	0.0331197	0.00578576	0.0110239	0.0488864	0.00641144	0.0118936	1	0.0164778	0.19886	0.0960801	0.0109961	0.0111	0.0164673	0.0147189	0.0175004	0.0444822	0.313955	0.00866027	0.0217643	0.00630235	0.00145489	0.000643604	0.00140825	0.00566441	0.000819255	0.000941684	0.064637	0.00189956	0.0235582	0.0100853	0.00165806	0.00121632	0.00212534	0.00182007	0.00172923	0.00449871	0.0323943	0.00113479	0.0021994	0.00284436	0.0013357	0.000602715	0.0010946	0.00231129	0.000575308	0.000722616	0.0175618	0.00154119
AK	0.0534903	0.0074212	0.0365772	0.068854	0.00892301	0.0281147	0.0344885	0.0164778	1	0.0265772	0.0180475	0.0482686	0.022088	0.0828775	0.148281	0.0443363	0.040297	0.0211277	0.00463311	0.0146413	0.00353022	0.000710412	0.00263991	0.00605428	0.00086811	0.00253326	0.00167769	0.00198209	0.0444714	0.00259668	0.00160039	0.00388375	0.00215818	0.0062553	0.0109367	0.0027423	0.00275218	0.00258612	0.000517265	0.00143319	0.00945336	0.00103535	0.00453124	0.00877864	0.00145132	0.00323211	0.003483	0.00268251	0.0379945
AL	0.0454142	0.030735	0.00868682	0.0164041	0.100043	0.0087524	0.0209391	0.19886	0.0265772	1	0.165397	0.0131668	0.0120282	0.0282234	0.0227259	0.0205492	0.0369284	0.135899	0.0164408	0.0397357	0.00683184	0.00127016	0.000900155	0.00196592	0.00993626	0.00100681	0.00140204	0.0252187	0.00219408	0.0794517	0.0168394	0.0017606	0.0021793	0.00351817	0.00203989	0.00184992	0.00392611	0.0170819	0.00152003	0.00362981	0.00363054	0.00127806	0.000998486	0.00184437	0.00474699	0.000893629	0.00159757	0.00851418	0.00286669
AM	0.0447937	0.0247834	0.0064282	0.0135802	0.0492209	0.00766061	0.0134839	0.0960801	0.0180475	0.165397	1	0.0106821	0.00630419	0.0300805	0.0141742	0.0217004	0.0387561	0.0652544	0.00855346	0.0223572	0.00526168	0.00107203	0.000692909	0.00146699	0.00452827	0.000806229	0.000986192	0.0107166	0.0014699	0.0178151	0.0529659	0.00162644	0.000761343	0.00382275	0.00140152	0.00173986	0.00316841	0.00851313	0.000769316	0.0019394	0.00227772	0.000766978	0.000679642	0.00105303	0.00226372	0.00057671	0.00118086	0.00390618	0.00179168
AN	0.0327953	0.0180997	0.075202	0.0347753	0.0092102	0.0446611	0.055438	0.0109961	0.0482686	0.0131668	0.0106821	1	0.0104788	0.039971	0.0327583	0.0698092	0.0393219	0.0135177	0.00421654	0.0173599	0.0029821	0.000634771	0.00530449	0.0031834	0.000750198	0.00402518	0.0024116	0.00133277	0.00320898	0.00176723	0.00110416	0.053439	0.00112027	0.00458481	0.00276975	0.00442828	0.00327819	0.00142983	0.000345627	0.00128605	0.00537696	0.00105034	0.00574514	0.00429283	0.00122582	0.00403209	0.00400104	0.00132984	0.00571414
AP	0.0395221	0.00636854	0.0156808	0.0199093	0.0069935	0.0168771	0.0098792	0.0111	0.022088	0.0120282	0.00630419	0.0104788	1	0.0150697	0.0139719	0.0308372	0.0227612	0.0213211	0.00265849	0.00840322	0.00439963	0.000466376	0.00174697	0.00314883	0.000814012	0.00157743	0.000689403	0.00157091	0.00215544	0.00185006	0.000741165	0.00159827	0.0578537	0.00220046	0.00164716	0.00281867	0.00257249	0.00248134	0.000301564	0.000755892	0.00506699	0.000597575	0.00235985	0.00326171	0.00107463	0.00213982	0.00136833	0.00146594	0.00379263
AQ	0.0435156	0.00806933	0.0418832	0.0864389	0.00968581	0.0203658	0.0458298	0.0164673	0.0828775	0.0282234	0.0300805	0.039971	0.0150697	1	0.0611457	0.0417203	0.0341291	0.0196564	0.00526784	0.0129905	0.00392346	0.00160223	0.00348261	0.00797942	0.000841051	0.00148128	0.00277776	0.00194218	0.0049352	0.00307705	0.00351303	0.00378159	0.00140046	0.0438036	0.00641898	0.00357751	0.00364957	0.00244656	0.00041248	0.00130513	0.00845499	0.00133331	0.00441453	0.00870654	0.00145137	0.00243881	0.00390368	0.00237952	0.0109549
AR	0.0353948	0.00762887	0.0219757	0.0418605	0.00885538	0.0178597	0.0364091	0.0147189	0.148281	0.0227259	0.0141742	0.0327583	0.0139719	0.0611457	1	0.0319589	0.0286726	0.0168371	0.0076177	0.0161094	0.00330156	0.000357617	0.00188426	0.00399105	0.000910641	0.00173407	0.00999709	0.00168337	0.00966643	0.00254609	0.00141786	0.00337534	0.00130295	0.00581889	0.0451427	0.00254296	0.00269518	0.00228396	0.00064451	0.00161153	0.00720805	0.00105443	0.00323643	0.00657677	0.00162124	0.00240545	0.00362284	0.00254678	0.0136002
AS	0.160219	0.0476136	0.0442753	0.0455323	0.0148906	0.0538552	0.0267255	0.0175004	0.0443363	0.0205492	0.0217004	0.0698092	0.0308372	0.0417203	0.0319589	1	0.150254	0.0335561	0.00670872	0.0154245	0.0165738	0.00323832	0.00372965	0.00511126	0.00142059	0.00496874	0.00222415	0.00244078	0.0030179	0.00262128	0.00220246	0.00678788	0.00267195	0.00405773	0.00290594	0.041805	0.0121198	0.00388822	0.000643759	0.00185512	0.0109927	0.00232451	0.00448142	0.00526109	0.00172686	0.00434621	0.00261785	0.00198414	0.00670637
AT	0.0866757	0.0392516	0.0255642	0.0325238	0.0163852	0.0205106	0.019785	0.0444822	0.040297	0.0369284	0.0387561	0.0393219	0.0227612	0.0341291	0.0286726	0.150254	1	0.0874554	0.00505236	0.0139057	0.0104859	0.00152211	0.00211229	0.00351471	0.00227116	0.00192367	0.00124399	0.0050105	0.00261048	0.00459646	0.00376307	0.00478881	0.00216407	0.00337503	0.00214518	0.0114195	0.0491493	0.00879221	0.000571513	0.00151854	0.00647266	0.0016991	0.00275816	0.00392887	0.00150417	0.00223078	0.00193651	0.00337409	0.00518533
AV	0.102218	0.0657667	0.00878572	0.0188023	0.0416067	0.0113255	0.0140715	0.313955	0.0211277	0.135899	0.0652544	0.0135177	0.0213211	0.0196564	0.0168371	0.0335561	0.0874554	1	0.00743894	0.0227229	0.0133249	0.0027508	0.000848266	0.0020921	0.00552063	0.00137081	0.00105676	0.0335306	0.00217456	0.0175808	0.00795754	0.0020775	0.00231382	0.00265046	0.00182847	0.00294684	0.00891079	0.0654065	0.000923868	0.00284183	0.00529915	0.00191802	0.000982328	0.00192106	0.00247947	0.000985757	0.0010617	0.0109244	0.00242827
AW	0.0069735	0.00394185	0.00290901	0.00429222	0.0436794	0.00357321	0.0138841	0.00866027	0.00463311	0.0164408	0.00855346	0.00421654	0.00265849	0.00526784	0.0076177	0.00670872	0.00505236	0.00743894	1	0.0437285	0.000828169	0.000572983	0.000368997	0.000553758	0.00442874	0.00031303	0.00150665	0.00113185	0.000472504	0.00224171	0.000961235	0.000509684	0.000245839	0.00340183	0.000842009	0.000493203	0.000746638	0.00178947	0.0414809	0.00404489	0.0009488	0.000722585	0.000338985	0.000510149	0.00351867	0.000386929	0.000839213	0.000911509	0.000726605
AY	0.0184112	0.0122337	0.00801335	0.0111651	0.162233	0.0064036	0.0595108	0.0217643	0.0146413	0.0397357	0.0223572	0.0173599	0.00840322	0.0129905	0.0161094	0.0154245	0.0139057	0.0227229	0.0437285	1	0.00224977	0.000887005	0.000799714	0.00133076	0.0133363	0.000674116	0.00386816	0.00268252	0.00137812	0.00470291	0.00221064	0.00181439	0.000626588	0.00166537	0.00159427	0.00132731	0.00157158	0.0027674	0.00481572	0.0582298	0.00189699	0.000761665	0.000789351	0.00112358	0.00754586	0.000705753	0.00283296	0.00172758	0.00131693
CA	0.0757912	0.0118228	0.00278477	0.00411752	0.00350734	0.00972465	0.00252036	0.00630235	0.00353022	0.00683184	0.00526168	0.0029821	0.00439963	0.00392346	0.00330156	0.0165738	0.0104859	0.0133249	0.000828169	0.00224977	1	0.0153354	0.0203384	0.0355297	0.0239595	0.0742245	0.00961077	0.0293937	0.0293151	0.0369295	0.0380268	0.0342707	0.0281656	0.0392341	0.0257513	0.106781	0.0748599	0.0889069	0.00490854	0.0229306	0.00629934	0.000802492	0.000620905	0.000951652	0.00051738	0.00117373	0.000451889	0.000633423	0.000757498
CC	0.00355453	0.0140483	0.00133936	0.00104345	0.000777116	0.000734843	0.000429245	0.00145489	0.000710412	0.00127016	0.00107203	0.000634771	0.000466376	0.00160223	0.000357617	0.00323832	0.00152211	0.0027508	0.000572983	0.000887005	0.0153354	1	0.00436065	0.00261379	0.00360429	0.00524513	0.00333681	0.0039242	0.00239055	0.00403995	0.00456053	0.00499623	0.00212566	0.00318693	0.00316206	0.0120432	0.0106743	0.00941637	0.00142092	0.00437802	0.000515439	0.00458235	0.000651003	0.000157077	0.000103091	0.000278754	9.515e-05	0.000167798	0.000155421
CD	0.00232649	0.000977855	0.0465766	0.00735383	0.000583442	0.00268738	0.00238348	0.000643604	0.00263991	0.000900155	0.000692909	0.00530449	0.00174697	0.00348261	0.00188426	0.00372965	0.00211229	0.000848266	0.000368997	0.000799714	0.0203384	0.00436065	1	0.0719557	0.00439325	0.0274804	0.0122024	0.00545735	0.0256335	0.00678933	0.00536958	0.0783018	0.00985253	0.0389458	0.0166642	0.0330831	0.0244966	0.0121603	0.00201344	0.00914106	0.000995467	0.000284119	0.00548786	0.00183482	0.000244076	0.000903755	0.000631152	0.000288269	0.00097501
CE	0.00475931	0.000847623	0.00940635	0.052446	0.00090727	0.00248701	0.00254794	0.00140825	0.00605428	0.00196592	0.00146699	0.0031834	0.00314883	0.00797942	0.00399105	0.00511126	0.00351471	0.0020921	0.000553758	0.00133076	0.0355297	0.00261379	0.0719557	1	0.0081214	0.0200981	0.0116251	0.0115366	0.0467794	0.0125341	0.0119711	0.0347795	0.0121287	0.0941995	0.0304936	0.0300773	0.0315467	0.0247141	0.00643062	0.0146391	0.00149277	0.000328632	0.00160611	0.00634584	0.000296512	0.000698196	0.000659073	0.000490304	0.00150094
CF	0.0022155	0.00241049	0.000547405	0.000637755	0.061019	0.00097667	0.00228992	0.00566441	0.00086811	0.00993626	0.00452827	0.000750198	0.000814012	0.000841051	0.000910641	0.00142059	0.00227116	0.00552063	0.00442874	0.0133363	0.0239595	0.00360429	0.00439325	0.0081214	1	0.00482236	0.0114567	0.0373683	0.00697598	0.0644896	0.0261651	0.00756925	0.00878027	0.0126616	0.00773939	0.0125106	0.0115194	0.0267999	0.0292862	0.126696	0.000291391	0.000240834	0.0001092	0.00013473	0.00493176	0.000109099	0.000323821	0.000558306	0.000158746
CG	0.00877002	0.00156032	0.00264293	0.00164475	0.0007333	0.0538388	0.00129791	0.000819255	0.00253326	0.00100681	0.000806229	0.00402518	0.00157743	0.00148128	0.00173407	0.00496874	0.00192367	0.00137081	0.00031303	0.000674116	0.0742245	0.00524513	0.0274804	0.0200981	0.00482236	1	0.00650386	0.00645387	0.0190717	0.00618261	0.00700926	0.0373539	0.00826817	0.0193812	0.0165686	0.0484532	0.0180826	0.0110375	0.00429625	0.00630767	0.00166456	0.000254248	0.000675669	0.0013306	0.000178401	0.00743863	0.000261694	0.000206837	0.000448244
CH	0.00143989	0.000700733	0.00174753	0.00155095	0.00159752	0.000851918	0.0253271	0.000941684	0.00167769	0.00140204	0.000986192	0.0024116	0.000689403	0.00277776	0.00999709	0.00222415	0.00124399	0.00105676	0.00150665	0.00386816	0.00961077	0.00333681	0.0122024	0.0116251	0.0114567	0.00650386	1	0.00472834	0.0168374	0.00947157	0.00561929	0.0224319	0.00480227	0.0304273	0.0167439	0.0123823	0.0128263	0.0075098	0.00532158	0.0344116	0.000231702	0.000138152	0.0002506	0.000279269	0.000265371	0.000165503	0.00289968	0.000133991	0.000269595
CI	0.00536176	0.00366869	0.000786993	0.0013119	0.00646131	0.00103804	0.00164178	0.064637	0.00198209	0.0252187	0.0107166	0.00133277	0.00157091	0.00194218	0.00168337	0.00244078	0.0050105	0.0335306	0.00113185	0.00268252	0.0293937	0.0039242	0.00545735	0.0115366	0.0373683	0.00645387	0.00472834	1	0.0115776	0.13908	0.0794586	0.0101413	0.00778615	0.0213552	0.0101714	0.0150912	0.0383586	0.267178	0.00799991	0.0164951	0.000591673	0.000458252	0.000152185	0.00023599	0.000602187	0.000130935	0.000190988	0.00448916	0.000306267
CK	0.00322425	0.00075064	0.00266788	0.00436201	0.00086278	0.00238694	0.00265237	0.00189956	0.0444714	0.00219408	0.0014699	0.00320898	0.00215544	0.0049352	0.00966643	0.0030179	0.00261048	0.00217456	0.000472504	0.00137812	0.0293151	0.00239055	0.0256335	0.0467794	0.00697598	0.0190717	0.0168374	0.0115776	1	0.0203046	0.0172834	0.0476592	0.0113507	0.0855396	0.141203	0.0315665	0.0369648	0.0209927	0.00527398	0.0136158	0.00103346	0.000245037	0.000592309	0.00138068	0.000259347	0.000684879	0.000729015	0.000565218	0.00597224
CL	0.00584439	0.00409973	0.00122092	0.001904	0.0118158	0.00129846	0.00243339	0.0235582	0.00259668	0.0794517	0.0178151	0.00176723	0.00185006	0.00307705	0.00254609	0.00262128	0.00459646	0.0175808	0.00224171	0.00470291	0.0369295	0.00403995	0.00678933	0.0125341	0.0644896	0.00618261	0.00947157	0.13908	0.0203046	1	0.10417	0.0120291	0.0107469	0.0320183	0.0179224	0.0139587	0.0278847	0.108704	0.0107199	0.0254394	0.000605741	0.000405477	0.000237952	0.000359277	0.00094588	0.000187579	0.00049673	0.0018248	0.000650727
CM	0.00434492	0.00275795	0.000793093	0.00130528	0.00691327	0.000894062	0.00143637	0.0100853	0.00160039	0.0168394	0.0529659	0.00110416	0.000741165	0.00351303	0.00141786	0.00220246	0.00376307	0.00795754	0.000961235	0.00221064	0.0380268	0.00456053	0.00536958	0.0119711	0.0261651	0.00700926	0.00561929	0.0794586	0.0172834	0.10417	1	0.0103668	0.00470113	0.0397207	0.0142489	0.0149426	0.0236502	0.0554713	0.0116893	0.0166407	0.000376643	0.000193725	0.000123647	0.000191904	0.000464839	0.000151025	0.000211441	0.000744711	0.000243116
CN	0.00320483	0.00279002	0.00782299	0.00368472	0.00112474	0.00447046	0.0046534	0.00165806	0.00388375	0.0017606	0.00162644	0.053439	0.00159827	0.00378159	0.00337534	0.00678788	0.00478881	0.0020775	0.000509684	0.00181439	0.0342707	0.00499623	0.0783018	0.0347795	0.00756925	0.0373539	0.0224319	0.0101413	0.0476592	0.0120291	0.0103668	1	0.0122965	0.0539032	0.0357498	0.0506739	0.038894	0.0170716	0.00333713	0.0158013	0.000857733	0.000320012	0.00128748	0.000971594	0.00024221	0.000902302	0.000751631	0.000325318	0.00100036
CP	0.0034484	0.00113419	0.00146018	0.0016441	0.000822435	0.00152486	0.000882479	0.00121632	0.00215818	0.0021793	0.000761343	0.00112027	0.0578537	0.00140046	0.00130295	0.00267195	0.00216407	0.00231382	0.000245839	0.000626588	0.0281656	0.00212566	0.00985253	0.0121287	0.00878027	0.00826817	0.00480227	0.00778615	0.0113507	0.0107469	0.00470113	0.0122965	1	0.0134735	0.00868739	0.0192767	0.0158227	0.0115089	0.00214594	0.022318	0.000709644	0.00018905	0.00033062	0.00049576	0.000190525	0.000314892	0.000229931	0.000251003	0.00039483
CQ	0.00365998	0.00102654	0.00375885	0.00677677	0.00163319	0.00203568	0.00475045	0.00212534	0.0062553	0.00351817	0.00382275	0.00458481	0.00220046	0.0438036	0.00581889	0.00405773	0.00337503	0.00265046	0.00340183	0.00166537	0.0392341	0.00318693	0.0389458	0.0941995	0.0126616	0.0193812	0.0304273	0.0213552	0.0855396	0.0320183	0.0397207	0.0539032	0.0134735	1	0.0746169	0.038641	0.0555087	0.031132	0.00592331	0.0199424	0.00112327	0.000230489	0.000668185	0.00190963	0.000346954	0.000579139	0.000794372	0.000463944	0.00138098
CR	0.00264787	0.000883344	0.00188682	0.00330149	0.00098564	0.00202971	0.00315474	0.00182007	0.0109367	0.00203989	0.00140152	0.00276975	0.00164716	0.00641898	0.0451427	0.00290594	0.00214518	0.00182847	0.000842009	0.00159427	0.0257513	0.00316206	0.0166642	0.0304936	0.00773939	0.0165686	0.0167439	0.0101714	0.141203	0.0179224	0.0142489	0.0357498	0.00868739	0.0746169	1	0.0270063	0.028302	0.0158526	0.0100708	0.0144344	0.000836053	0.000244662	0.000394072	0.000864434	0.000267239	0.000455307	0.000645572	0.000351273	0.00328948
CS	0.0108179	0.00382122	0.00318058	0.00351859	0.00138465	0.00467206	0.00207597	0.00172923	0.0027423	0.00184992	0.00173986	0.00442828	0.00281867	0.00357751	0.00254296	0.041805	0.0114195	0.00294684	0.000493203	0.00132731	0.106781	0.0120432	0.0330831	0.0300773	0.0125106	0.0484532	0.0123823	0.0150912	0.0315665	0.0139587	0.0149426	0.0506739	0.0192767	0.038641	0.0270063	1	0.136515	0.0241579	0.00822976	0.0184914	0.00203847	0.000692461	0.000686192	0.000983195	0.000380647	0.000989648	0.000414384	0.000349029	0.000717708
CT	0.00834833	0.00460315	0.00225198	0.00326506	0.00216114	0.00220056	0.00196387	0.00449871	0.00275218	0.00392611	0.00316841	0.00327819	0.00257249	0.00364957	0.00269518	0.0121198	0.0491493	0.00891079	0.000746638	0.00157158	0.0748599	0.0106743	0.0244966	0.0315467	0.0115194	0.0180826	0.0128263	0.0383586	0.0369648	0.0278847	0.0236502	0.038894	0.0158227	0.0555087	0.028302	0.136515	1	0.0708007	0.00479818	0.0173208	0.00140039	0.000603689	0.000586134	0.000981831	0.000416083	0.000507418	0.000465839	0.000816987	0.000797005
CV	0.0106982	0.00641497	0.00110792	0.00191414	0.0051921	0.0014504	0.00200509	0.0323943	0.00258612	0.0170819	0.00851313	0.00142983	0.00248134	0.00244656	0.00228396	0.00388822	0.00879221	0.0654065	0.00178947	0.0027674	0.0889069	0.00941637	0.0121603	0.0247141	0.0267999	0.0110375	0.0075098	0.267178	0.0209927	0.108704	0.0554713	0.0170716	0.0115089	0.031132	0.0158526	0.0241579	0.0708007	1	0.00697092	0.0182247	0.00109398	0.00192795	0.000205407	0.000371677	0.000596416	0.000221338	0.000242061	0.00304967	0.000482354
CW	0.00063972	0.000410828	0.000269133	0.000417403	0.00349931	0.000370229	0.00125367	0.00113479	0.000517265	0.00152003	0.000769316	0.000345627	0.000301564	0.00041248	0.00064451	0.000643759	0.000571513	0.000923868	0.0414809	0.00481572	0.00490854	0.00142092	0.00201344	0.00643062	0.0292862	0.00429625	0.00532158	0.00799991	0.00527398	0.0107199	0.0116893	0.00333713	0.00214594	0.00592331	0.0100708	0.00822976	0.00479818	0.00697092	1	0.0383781	0.000112442	7.60043e-05	5.61694e-05	6.36051e-05	0.000464619	0.000101692	0.000166705	0.000167136	8.33534e-05
CY	0.00170293	0.00127554	0.000971679	0.00119318	0.0145434	0.000709003	0.00532719	0.0021994	0.00143319	0.00362981	0.0019394	0.00128605	0.000755892	0.00130513	0.00161153	0.00185512	0.00151854	0.00284183	0.00404489	0.0582298	0.0229306	0.00437802	0.00914106	0.0146391	0.126696	0.00630767	0.0344116	0.0164951	0.0136158	0.0254394	0.0166407	0.0158013	0.022318	0.0199424	0.0144344	0.0184914	0.0173208	0.0182247	0.0383781	1	0.000361202	0.000311478	0.000161363	0.000219946	0.0027606	0.000170732	0.000720852	0.00038006	0.000234595
DA	0.0322656	0.00280107	0.00944499	0.014194	0.00190784	0.00621927	0.00323779	0.00284436	0.00945336	0.00363054	0.00227772	0.00537696	0.00506699	0.00845499	0.00720805	0.0109927	0.00647266	0.00529915	0.0009488	0.00189699	0.00629934	0.000515439	0.000995467	0.00149277	0.000291391	0.00166456	0.000231702	0.000591673	0.00103346	0.000605741	0.000376643	0.000857733	0.000709644	0.00112327	0.000836053	0.00203847	0.00140039	0.00109398	0.000112442	0.000361202	1	0.0537345	0.0394598	0.0735472	0.0212837	0.0775544	0.0236718	0.0385557	0.061593
DC	0.002435	0.0270193	0.000893752	0.0010212	0.000780881	0.000988181	0.000736916	0.0013357	0.00103535	0.00127806	0.000766978	0.00105034	0.000597575	0.00133331	0.00105443	0.00232451	0.0016991	0.00191802	0.000722585	0.000761665	0.000802492	0.00458235	0.000284119	0.000328632	0.000240834	0.000254248	0.000138152	0.000458252	0.000245037	0.000405477	0.000193725	0.000320012	0.00018905	0.000230489	0.000244662	0.000692461	0.000603689	0.00192795	7.60043e-05	0.000311478	0.0537345	1	0.00626168	0.00616031	0.0143626	0.0104129	0.00848935	0.0213505	0.00829845
DD	0.00400915	0.000469317	0.0318585	0.0110067	0.000552534	0.00327108	0.0023698	0.000602715	0.00453124	0.000998486	0.000679642	0.00574514	0.00235985	0.00441453	0.00323643	0.00448142	0.00275816	0.000982328	0.000338985	0.000789351	0.000620905	0.000651003	0.00548786	0.00160611	0.0001092	0.000675669	0.0002506	0.000152185	0.000592309	0.000237952	0.000123647	0.00128748	0.00033062	0.000668185	0.000394072	0.000686192	0.000586134	0.000205407	5.61694e-05	0.000161363	0.0394598	0.00626168	1	0.106489	0.00658741	0.0244113	0.0214757	0.0097138	0.0324506
DE	0.00769497	0.000595773	0.0142306	0.0346617	0.000744197	0.00314897	0.00269501	0.0010946	0.00877864	0.00184437	0.00105303	0.00429283	0.00326171	0.00870654	0.00657677	0.00526109	0.00392887	0.00192106	0.000510149	0.00112358	0.000951652	0.000157077	0.00183482	0.00634584	0.00013473	0.0013306	0.000279269	0.00023599	0.00138068	0.000359277	0.000191904	0.000971594	0.00049576	0.00190963	0.000864434	0.000983195	0.000981831	0.000371677	6.36051e-05	0.000219946	0.0735472	0.00616031	0.106489	1	0.00947123	0.0239712	0.0220043	0.0149385	0.0667825
DF	0.00213763	0.000914036	0.00133759	0.0015706	0.022474	0.000909087	0.00206475	0.00231129	0.00145132	0.00474699	0.00226372	0.00122582	0.00107463	0.00145137	0.00162124	0.00172686	0.00150417	0.00247947	0.00351867	0.00754586	0.00051738	0.000103091	0.000244076	0.000296512	0.00493176	0.000178401	0.000265371	0.000602187	0.000259347	0.00094588	0.000464839	0.00024221	0.000190525	0.000346954	0.000267239	0.000380647	0.000416083	0.000596416	0.000464619	0.0027606	0.0212837	0.0143626	0.00658741	0.00947123	1	0.00716766	0.0266036	0.0405802	0.0118364
DG	0.00419043	0.000671541	0.00498983	0.0037707	0.000699422	0.0323331	0.00146204	0.000575308	0.00323211	0.000893629	0.00057671	0.00403209	0.00213982	0.00243881	0.00240545	0.00434621	0.00223078	0.000985757	0.000386929	0.000705753	0.00117373	0.000278754	0.000903755	0.000698196	0.000109099	0.00743863	0.000165503	0.000130935	0.000684879	0.000187579	0.000151025	0.000902302	0.000314892	0.000579139	0.000455307	0.000989648	0.000507418	0.000221338	0.000101692	0.000170732	0.0775544	0.0104129	0.0244113	0.0239712	0.00716766	1	0.0129618	0.00569897	0.0234794
DH	0.00254133	0.000591428	0.00368666	0.00373296	0.00137916	0.00161547	0.0191933	0.000722616	0.003483	0.00159757	0.00118086	0.00400104	0.00136833	0.00390368	0.00362284	0.00261785	0.00193651	0.0010617	0.000839213	0.00283296	0.000451889	9.515e-05	0.000631152	0.000659073	0.000323821	0.000261694	0.00289968	0.000190988	0.000729015	0.00049673	0.000211441	0.000751631	0.000229931	0.000794372	0.000645572	0.000414384	0.000465839	0.000242061	0.000166705	0.000720852	0.0236718	0.00848935	0.0214757	0.0220043	0.0266036	0.0129618	1	0.0104032	0.031725
DI	0.0037737	0.00136735	0.00157346	0.00262424	0.00271428	0.00108151	0.00152609	0.0175618	0.00268251	0.00851418	0.00390618	0.00132984	0.00146594	0.00237952	0.00254678	0.00198414	0.00337409	0.0109244	0.000911509	0.00172758	0.000633423	0.000167798	0.000288269	0.000490304	0.000558306	0.000206837	0.000133991	0.00448916	0.000565218	0.0018248	0.000744711	0.000325318	0.000251003	0.000463944	0.000351273	0.000349029	0.000816987	0.00304967	0.000167136	0.00038006	0.0385557	0.0213505	0.0097138	0.0149385	0.0405802	0.00569897	0.0104032	1	0.0200318
DK	0.00843032	0.00096635	0.0081583	0.0135069	0.00107099	0.00401019	0.00344438	0.00154119	0.0379945	0.00286669	0.00179168	0.00571414	0.00379263	0.0109549	0.0136002	0.00670637	0.00518533	0.00242827	0.000726605	0.00131693	0.000757498	0.000155421	0.00097501	0.00150094	0.000158746	0.000448244	0.000269595	0.000306267	0.00597224	0.000650727	0.000243116	0.00100036	0.00039483	0.00138098	0.00328948	0.000717708	0.000797005	0.000482354	8.33534e-05	0.000234595	0.061593	0.00829845	0.0324506	0.0667825	0.0118364	0.0234794	0.031725	0.0200318	1
DL	0.00489006	0.00147293	0.00265796	0.00379212	0.00476245	0.00150228	0.00224534	0.00785929	0.00387588	0.0241903	0.00609313	0.00205825	0.00199478	0.00390488	0.00393129	0.00276892	0.00344645	0.00701655	0.00216809	0.00284815	0.00111172	0.000155251	0.000429165	0.000652863	0.00111813	0.000264814	0.000196296	0.00192746	0.000608406	0.00770864	0.00147457	0.000475519	0.000313896	0.000706368	0.000508179	0.000489596	0.000803437	0.00198469	0.000225783	0.00073944	0.0456252	0.0234908	0.0103318	0.0198395	0.0944087	0.00939523	0.0205527	0.177809	0.0353602
DM	0.00266876	0.000819306	0.00159909	0.00219966	0.00205636	0.000877605	0.00129419	0.00312351	0.00208977	0.00562106	0.0133708	0.00130995	0.000895956	0.00264441	0.00200338	0.00176924	0.00238412	0.00273477	0.000808949	0.00124168	0.000448166	9.77334e-05	0.000307682	0.000467148	0.0007135	0.000175772	0.000111243	0.000787423	0.000323054	0.00179799	0.00488483	0.000331239	0.000138582	0.000374211	0.00031347	0.00032917	0.000638527	0.000632477	9.26774e-05	0.000655986	0.037068	0.0141225	0.00711316	0.0164151	0.0467843	0.0096205	0.0107945	0.0829952	0.0212653
DN	0.00435301	0.000768078	0.0108207	0.0072878	0.000767231	0.00444204	0.00299021	0.000775504	0.0055231	0.0014595	0.000878375	0.0215321	0.00200303	0.00471858	0.0041633	0.00601031	0.00375844	0.00113956	0.000405364	0.00111482	0.000493294	0.000153393	0.00182222	0.00113753	0.000162903	0.000656948	0.000381151	0.000230075	0.000951529	0.000446122	0.000174068	0.00547829	0.000298722	0.000911429	0.000629688	0.000921287	0.000926846	0.000343998	9.32871e-05	0.000358906	0.0457554	0.0185817	0.0784919	0.0437163	0.0109059	0.037309	0.0471413	0.0127316	0.0552701
DP	0.00332072	0.000423158	0.00307539	0.00342162	0.000665664	0.00210434	0.00126233	0.000793933	0.00275207	0.00120593	0.000689738	0.00159569	0.0377602	0.00204799	0.00213815	0.00323231	0.00230595	0.00144476	0.000334891	0.000705016	0.000762972	9.19574e-05	0.000523642	0.000589295	0.000154026	0.000292928	0.000149146	0.00029227	0.000499472	0.000290604	0.00020744	0.000358173	0.00602954	0.000417027	0.000337678	0.000560161	0.000458839	0.000322812	8.69274e-05	0.000175616	0.0446283	0.00655946	0.015971	0.0266192	0.00804624	0.0149157	0.0110523	0.0118206	0.0258208
DQ	0.00638457	0.000811624	0.00744817	0.0134965	0.000782085	0.00294721	0.00374335	0.00112177	0.00870391	0.00241139	0.00171056	0.00454251	0.00251835	0.022969	0.00749881	0.00559091	0.00370234	0.00181524	0.000558134	0.00112606	0.000631194	0.000128232	0.00108075	0.00193391	0.000162116	0.000415009	0.000822996	0.00029571	0.00113595	0.00053055	0.000380519	0.0008743	0.000345977	0.00640431	0.000952642	0.000779922	0.000715837	0.000525713	8.67042e-05	0.00024643	0.0554354	0.015305	0.0370924	0.091248	0.0136995	0.0198619	0.0479957	0.0191348	0.080767
DR	0.00616578	0.000972043	0.00537875	0.00879529	0.00109878	0.00262703	0.00407625	0.00143281	0.0148055	0.00269462	0.0015507	0.00425253	0.00264109	0.0092255	0.0325949	0.00519299	0.00403532	0.00203226	0.00107469	0.00152706	0.00073091	0.000137747	0.000698595	0.00127158	0.000184402	0.000407753	0.000315488	0.000279356	0.00196947	0.000605844	0.000265534	0.000720787	0.000336228	0.00109773	0.00743897	0.000574459	0.000658795	0.000358572	0.000154517	0.000317367	0.0441424	0.00945969	0.0191253	0.0374858	0.0119587	0.0170509	0.0339291	0.0180282	0.14475
DS	0.00834148	0.00160659	0.00796844	0.00827018	0.0011919	0.0046767	0.00257057	0.00115826	0.0060302	0.00174393	0.00121442	0.00567793	0.00351786	0.00572866	0.0046388	0.0213562	0.00715207	0.00199246	0.000631234	0.00154954	0.00194314	0.0011327	0.00174392	0.00134739	0.000254297	0.00106661	0.000280107	0.000332192	0.000982686	0.000415861	0.000311239	0.00122732	0.000539825	0.000959981	0.000732129	0.00692124	0.00198091	0.000674325	0.000145359	0.000415765	0.154908	0.03697	0.0443491	0.0479539	0.0167511	0.0515061	0.0247121	0.0171043	0.0485235
DT	0.00518702	0.0013406	0.00521656	0.00602949	0.00113917	0.00261913	0.00193821	0.00200426	0.00460894	0.00237137	0.00181349	0.00405902	0.00265801	0.00411251	0.00350111	0.00722641	0.0174502	0.00341377	0.000600656	0.00120175	0.00116436	0.00121939	0.00129248	0.00115985	0.000231765	0.000545731	0.000252381	0.000664582	0.000807992	0.000635535	0.00046399	0.000894054	0.000492666	0.000940442	0.000642573	0.00157726	0.00579419	0.000914785	0.000136939	0.000275701	0.0819544	0.0323078	0.0270883	0.0387326	0.0215382	0.0208372	0.0179407	0.0473147	0.0457168
DV	0.00670735	0.00233011	0.0025251	0.00440496	0.00273446	0.00155265	0.00176138	0.0096397	0.00354516	0.00678595	0.00309435	0.00176825	0.00234782	0.00322935	0.0030682	0.00318407	0.00552766	0.020647	0.000908195	0.00186222	0.00132885	0.000288085	0.000473423	0.000866711	0.000558087	0.000392921	0.000215927	0.00249504	0.00119246	0.00158245	0.000584011	0.000549218	0.00042509	0.00103505	0.000589958	0.000633307	0.00137972	0.00653225	0.000155912	0.000481617	0.089153	0.0462998	0.0131368	0.030588	0.0353995	0.0111138	0.0130446	0.273841	0.0287058
DW	0.000845635	0.000373199	0.000673781	0.000832102	0.00314903	0.000484372	0.000942803	0.000730819	0.000779873	0.00141555	0.000756303	0.00048376	0.000402385	0.000907593	0.0011015	0.000834813	0.000767238	0.00110726	0.0283715	0.00323682	0.000146076	6.17477e-05	9.3681e-05	0.000149133	0.000736561	9.56722e-05	0.0001192	0.000176347	0.000119071	0.000434878	0.000144007	0.000109776	6.16143e-05	0.000152256	0.000192887	0.000165804	0.000307051	0.000148752	0.00345567	0.000549323	0.00766455	0.00467136	0.00371063	0.00584614	0.0486905	0.00342365	0.00957979	0.0094807	0.00565058
DY	0.00186711	0.000794029	0.00165149	0.00185016	0.00710631	0.000853146	0.00364344	0.00138349	0.00169658	0.00227928	0.00111251	0.0015841	0.00103429	0.00176272	0.00194927	0.00198462	0.00151645	0.00154205	0.00273738	0.0216173	0.000448933	0.00013121	0.000288826	0.000368273	0.00139136	0.00016627	0.000305567	0.000314576	0.000323351	0.00049054	0.000217339	0.00035434	0.000194299	0.000328466	0.000325814	0.000361922	0.000414003	0.000324105	0.000414276	0.00591543	0.0177056	0.012216	0.00791668	0.0116053	0.153812	0.00557631	0.0469859	0.0202299	0.0139159
EA	0.0573132	0.00411242	0.0131952	0.0230098	0.00254853	0.00920278	0.00476089	0.00407401	0.0156186	0.00586946	0.0036654	0.00824817	0.00749907	0.013912	0.0117017	0.0172451	0.0103197	0.00823883	0.00116046	0.0026736	0.00526075	0.000325894	0.000980568	0.00150479	0.000285745	0.00106842	0.000252711	0.000594043	0.000911725	0.000683039	0.000441713	0.00074194	0.000828261	0.00173064	0.000704808	0.0013253	0.00105374	0.00104545	0.000138393	0.000358783	0.118078	0.0086101	0.0115216	0.0233707	0.00553827	0.0130211	0.00809534	0.0103178	0.0225333
EC	0.00442945	0.0375147	0.0012252	0.00170579	0.00117992	0.00150682	0.00125629	0.00184367	0.00188567	0.00212619	0.00126555	0.00160259	0.00108039	0.0016987	0.00179742	0.00324055	0.00282001	0.00315903	0.000483229	0.00127325	0.000860339	0.0027919	0.000225319	0.000464105	0.000199872	0.000223278	0.000125964	0.000447649	0.000268858	0.000493234	0.000217947	0.00029431	0.00015526	0.000296235	0.000244434	0.000410155	0.000444046	0.000617876	8.25473e-05	0.000388124	0.0161456	0.0821126	0.00171038	0.00230802	0.00261707	0.00260413	0.00282897	0.00476414	0.00374876
ED	0.00749217	0.000791236	0.0563033	0.0201971	0.00085671	0.00548864	0.00354121	0.000986248	0.00802176	0.00170681	0.00106526	0.00874329	0.00364829	0.00882423	0.00583229	0.00799122	0.00455341	0.00151576	0.00049859	0.00117278	0.000522859	9.047e-05	0.00539192	0.0018916	0.000126491	0.000496236	0.000207482	0.000158952	0.00070492	0.000263458	0.000159487	0.00127883	0.000395794	0.000771239	0.000440867	0.000621994	0.000510578	0.000250937	6.4015e-05	0.000216433	0.0163654	0.00192224	0.0982504	0.0344841	0.00259902	0.00869762	0.0102663	0.0028366	0.0142151
EE	0.0132522	0.00082811	0.021948	0.0614094	0.00112475	0.00492513	0.00424257	0.00162861	0.0147748	0.00271539	0.0017127	0.00627167	0.00458635	0.0157166	0.0105322	0.00824417	0.00602513	0.00267581	0.00072877	0.00158133	0.000686736	0.00011529	0.0016762	0.00442747	0.000153445	0.000392346	0.00022818	0.000243931	0.00101365	0.000331417	0.000213129	0.000795905	0.000436127	0.00116924	0.00074018	0.00064249	0.000734731	0.000374454	0.000100166	0.000253457	0.0271417	0.001945	0.0292063	0.121502	0.00318478	0.00744075	0.00711135	0.00506931	0.0250712
EF	0.00314499	0.00157489	0.00182451	0.00220512	0.0397071	0.00112874	0.00382422	0.00382473	0.00193149	0.00755205	0.00410035	0.00149034	0.00135068	0.00231318	0.00219502	0.00211124	0.00228502	0.00365772	0.0041024	0.011774	0.000351798	9.899e-05	0.000214607	0.000320467	0.00381364	0.000147704	0.000222385	0.000616177	0.000213755	0.0012031	0.000397063	0.000211372	0.000660286	0.000298692	0.000231063	0.000243792	0.000301269	0.000561319	0.000392971	0.00157318	0.00511837	0.00263632	0.00171876	0.00266945	0.0925512	0.00145179	0.00617174	0.0093339	0.00302715
EG	0.00800769	0.001147	0.0077675	0.00720405	0.000905693	0.0703038	0.00252678	0.000851095	0.00582196	0.00145686	0.000999794	0.00695548	0.003725	0.00454579	0.00410189	0.00630158	0.00335966	0.00151114	0.000488585	0.000896311	0.000985164	0.000161124	0.000934646	0.000783312	0.000110145	0.00566732	0.000184081	0.000173015	0.000591417	0.000248393	0.000144756	0.000863428	0.000374696	0.000503536	0.000452449	0.000683503	0.000425082	0.00023036	8.60856e-05	0.000155109	0.0165822	0.00249212	0.00847967	0.00880694	0.0019117	0.105485	0.00404525	0.0021059	0.00915564
EH	0.00420194	0.000869808	0.00483694	0.00553135	0.0021792	0.00230995	0.030653	0.00120945	0.00558691	0.00215007	0.00168585	0.00513677	0.00186265	0.00572089	0.00605058	0.00368351	0.00293664	0.00180693	0.00112545	0.00452202	0.000373503	7.9643e-05	0.000532011	0.000840356	0.000459513	0.000211347	0.00209935	0.000254685	0.00061442	0.000421243	0.000223845	0.000682827	0.000207781	0.000764492	0.000545765	0.000391376	0.00032989	0.000223689	0.000106209	0.00203377	0.00717024	0.00219109	0.0053668	0.00682465	0.00601496	0.00316065	0.0763045	0.00367593	0.00959325
EI	0.00637396	0.00223174	0.00221267	0.00482129	0.00428755	0.00140837	0.00257693	0.0322265	0.00426313	0.0145234	0.0065613	0.00189179	0.00248429	0.00393983	0.00444396	0.00318603	0.00584124	0.0184805	0.00139324	0.00260645	0.000796357	0.000217422	0.000243452	0.000561945	0.000516933	0.000159063	0.000132995	0.00421239	0.000395099	0.00212715	0.000752956	0.000283216	0.000490574	0.000499196	0.000367698	0.00033142	0.000706463	0.00308562	0.000146572	0.000392097	0.0105351	0.00476895	0.00224903	0.0052759	0.0098414	0.00163973	0.00324475	0.0894881	0.0071876
EK	0.0168924	0.00136593	0.013745	0.0268596	0.00153507	0.0064584	0.00628662	0.00254229	0.06254	0.00452622	0.00285592	0.00897498	0.00563955	0.0206591	0.0257966	0.0108985	0.0090047	0.00399173	0.000892499	0.00209164	0.00080519	0.000114952	0.000929074	0.00190142	0.000191259	0.000492042	0.000300957	0.000398574	0.00483135	0.000531313	0.00035348	0.00111507	0.000471467	0.0014679	0.00167405	0.0008378	0.00102397	0.000527761	0.000109541	0.000315672	0.024392	0.00286026	0.01124	0.0248498	0.00338137	0.00734659	0.00969302	0.00735665	0.137354
EL	0.00831901	0.00253892	0.00366673	0.006576	0.0076202	0.00200475	0.00357051	0.0131433	0.00649793	0.0421701	0.0102699	0.00301491	0.0026948	0.00675412	0.00671571	0.00393742	0.0052745	0.0112517	0.00251979	0.0041568	0.000786997	0.000140486	0.000394696	0.000928429	0.00108547	0.000241116	0.000179462	0.00254039	0.000548387	0.00615636	0.00118673	0.000406697	0.000311511	0.000750147	0.000583089	0.000423236	0.000722988	0.00161875	0.000243513	0.000636741	0.0133199	0.00427653	0.00334158	0.00706498	0.0170303	0.0024463	0.0056985	0.0350443	0.0107907
EM	0.00437762	0.0014004	0.00205416	0.00375739	0.00307382	0.00130412	0.0018225	0.00508462	0.00356876	0.00922199	0.0224727	0.00161378	0.0012271	0.00444543	0.00336095	0.00256657	0.00333745	0.00434592	0.00105817	0.00202939	0.000434131	0.000132345	0.000275543	0.000445122	0.000787094	0.000136402	0.00010643	0.000756595	0.000346441	0.00146264	0.00266119	0.000382245	0.000171358	0.000461455	0.00028858	0.000369013	0.000434759	0.000698455	0.000126021	0.000287888	0.00891572	0.00340565	0.00227489	0.0046706	0.00822716	0.00186754	0.00344492	0.0156922	0.0070211
EN	0.00764128	0.00116643	0.0150574	0.0122805	0.00114024	0.00710797	0.00564722	0.00117786	0.0107619	0.00197209	0.00135421	0.0351682	0.00276127	0.00836683	0.00755233	0.00881728	0.00620424	0.00166818	0.000699169	0.0017905	0.000522508	0.00012418	0.00127032	0.00132994	0.000180701	0.000626725	0.000354146	0.00025803	0.000856099	0.000313607	0.000190222	0.00320346	0.000281339	0.000850065	0.000555301	0.000777109	0.000593578	0.000264631	9.60583e-05	0.000349355	0.0132094	0.00362534	0.0165729	0.0138023	0.0027889	0.00951892	0.0106212	0.00335899	0.0167404
EP	0.00462363	0.000619532	0.0042605	0.00479808	0.000910263	0.00261924	0.00181902	0.00122263	0.00368637	0.00170098	0.000963136	0.00194518	0.0592426	0.00324601	0.00291589	0.00423393	0.00302528	0.00200656	0.000388392	0.000887136	0.00057192	8.69664e-05	0.000508581	0.000594015	0.00013155	0.000292684	0.000165296	0.000187553	0.000473016	0.000303628	0.000144936	0.00032786	0.00599236	0.000438307	0.000362439	0.00049314	0.000444236	0.000309485	7.10875e-05	0.000127221	0.00994591	0.00130929	0.00487964	0.0067393	0.00170287	0.00397166	0.00255885	0.00278707	0.00675862
EQ	0.0112245	0.0010205	0.0116412	0.021293	0.00116879	0.00393371	0.00514832	0.00171224	0.0147779	0.0034562	0.0028536	0.0063148	0.00335406	0.0382941	0.0127056	0.00770952	0.00555851	0.00275548	0.00080466	0.00159416	0.000620357	8.7611e-05	0.000864965	0.00189176	0.000179675	0.000274576	0.000311174	0.000266058	0.00116166	0.000434749	0.000396278	0.000746795	0.000297646	0.00388931	0.000832347	0.000679744	0.000560694	0.000351117	9.54347e-05	0.000234613	0.0201282	0.00259427	0.0115264	0.0261219	0.00288853	0.00561098	0.00985595	0.00514683	0.0261635
ER	0.010312	0.00119912	0.00805164	0.0149808	0.00161015	0.00372618	0.00615379	0.00247464	0.0243169	0.00404971	0.002379	0.00637684	0.00455832	0.0144682	0.0542656	0.00747238	0.00607704	0.00302866	0.00115901	0.00232596	0.000673237	0.000177715	0.000608203	0.0012904	0.00019543	0.000306661	0.000360613	0.000325801	0.0019109	0.000664642	0.000298656	0.000713376	0.000294042	0.00127816	0.00493725	0.000607165	0.000686578	0.000384366	0.000152203	0.000332605	0.0154489	0.00258068	0.00671164	0.0144792	0.00320622	0.00467797	0.0090746	0.00594677	0.0379455
ES	0.0153865	0.00308197	0.0116199	0.0149623	0.00171309	0.00653039	0.00451413	0.00203659	0.0100331	0.00288939	0.00197731	0.00812242	0.00560892	0.00878545	0.00792403	0.035082	0.0126482	0.00325524	0.00114881	0.00207382	0.00140371	0.00034034	0.00116087	0.00160874	0.000225805	0.000680946	0.000295713	0.000491019	0.00088314	0.000517481	0.000301408	0.00126039	0.000574396	0.00103944	0.000700011	0.00298781	0.00141153	0.000520142	0.00013563	0.000347188	0.0313284	0.00640705	0.012552	0.0162982	0.0041829	0.0103878	0.00717259	0.00527287	0.0167551
ET	0.00901804	0.00221453	0.0073666	0.0111939	0.00161322	0.00334306	0.00324287	0.00319245	0.00824738	0.00365971	0.0024719	0.0052795	0.0038306	0.00683048	0.00634935	0.0120087	0.0362931	0.00560896	0.000838492	0.00179385	0.000840018	0.000199323	0.000741593	0.00114401	0.00022408	0.000362055	0.000194043	0.00059869	0.000715096	0.000556639	0.000413106	0.000790139	0.000569848	0.000856517	0.000644873	0.00140468	0.00362465	0.000866023	0.000122301	0.000302024	0.0180873	0.00519505	0.00836591	0.0123147	0.00421064	0.00491661	0.0053315	0.0103285	0.014503
EV	0.0104654	0.00357946	0.00308944	0.00624221	0.00373265	0.00210524	0.00270003	0.0156964	0.00531296	0.0107586	0.00484384	0.00230473	0.00343721	0.00491134	0.00468128	0.00432037	0.00830558	0.0338979	0.00128088	0.00270293	0.0014221	0.000325618	0.000398975	0.000793616	0.000470026	0.000236971	0.000172714	0.00264659	0.000543242	0.00155017	0.000628392	0.00041359	0.000482124	0.000818643	0.000516739	0.000493441	0.00105794	0.00517315	0.000145826	0.000397493	0.0198583	0.00834015	0.00306754	0.00714161	0.00826016	0.00265692	0.00396708	0.0436196	0.00854082
EW	0.00118655	0.000525346	0.000732958	0.0010808	0.00331918	0.000530575	0.00133984	0.000925834	0.000949732	0.00187427	0.000929027	0.000550581	0.000637523	0.0010712	0.00146697	0.000935961	0.000949338	0.000990678	0.036833	0.00357109	0.000128128	6.09008e-05	9.97888e-05	0.000160995	0.000428125	6.28759e-05	7.18274e-05	0.000160654	9.75568e-05	0.000485697	0.000150335	0.000102853	6.11243e-05	0.000129178	0.00013031	0.000130154	0.000178429	0.00014191	0.00403905	0.000611747	0.00209141	0.00133752	0.000923102	0.00144335	0.0087286	0.000722144	0.00211063	0.00238295	0.00191442
EY	0.00291667	0.00137368	0.0022731	0.00291777	0.0107409	0.00105859	0.00619552	0.00193378	0.00277007	0.00364566	0.00196041	0.00193289	0.00130614	0.00255663	0.00301576	0.00240992	0.00218792	0.00225054	0.00368256	0.0331963	0.000381956	0.000110923	0.000208116	0.000392345	0.00113726	0.000144669	0.000383898	0.000331578	0.00032596	0.000477831	0.000263131	0.000306078	0.000162528	0.000330076	0.000284019	0.000254547	0.000325873	0.00035035	0.000418825	0.00446146	0.00549765	0.00283678	0.00247881	0.00407763	0.0258965	0.00154294	0.0108814	0.0054184	0.00429748
FA	0.0186668	0.00281999	0.00179142	0.00268029	0.0027903	0.00413949	0.00145197	0.00369043	0.00224866	0.00454491	0.00331244	0.00170887	0.00231853	0.00256272	0.00204954	0.0057442	0.00372119	0.00553707	0.000901662	0.00146031	0.0141775	0.000735577	0.000719462	0.00121504	0.000922765	0.00195148	0.000347672	0.00178632	0.000824661	0.00231638	0.00178314	0.000783999	0.000885941	0.00106863	0.000737427	0.0023981	0.0023375	0.00351472	0.000296643	0.000612413	0.00462414	0.000658274	0.000592723	0.000846606	0.000562181	0.000919823	0.000422662	0.000907595	0.000807018
FC	0.00222841	0.0172671	0.000387381	0.000358655	0.00126527	0.00062002	0.000447063	0.00163828	0.000386357	0.00157637	0.00125838	0.000691762	0.000462094	0.000459385	0.000488057	0.0014733	0.00142241	0.00226034	0.000386984	0.000661719	0.00212619	0.00467644	0.000228784	0.000251881	0.000642759	0.000424981	0.000159781	0.00111294	0.00018543	0.00122028	0.00140453	0.000465376	0.000255146	0.000284301	0.000222223	0.000795746	0.000855762	0.00198551	0.000207887	0.000344855	0.000607357	0.00583963	0.000124508	0.000144928	0.000269347	0.000188495	0.000199197	0.000376715	0.000187089
FD	0.00187099	0.000354673	0.0203845	0.00466937	0.000518115	0.00182748	0.00123043	0.000538288	0.00197238	0.000800547	0.000503379	0.00277253	0.00136185	0.00231546	0.00158141	0.00252646	0.00161063	0.000714919	0.000326081	0.000608724	0.000775816	0.000174499	0.0155395	0.00243123	0.000231408	0.00077841	0.000362736	0.000260236	0.000745962	0.000392039	0.000213529	0.00175129	0.000482302	0.00184224	0.000564461	0.000965953	0.000818803	0.00043447	0.000113265	0.000264285	0.00125012	0.000249519	0.00541861	0.00198214	0.000412581	0.000845561	0.000689383	0.000421397	0.00117226
FE	0.00294414	0.00036214	0.00515597	0.0168506	0.000719081	0.00158775	0.00161217	0.000920187	0.00348479	0.00145594	0.000886197	0.00184989	0.00165023	0.00412004	0.00289734	0.00255195	0.00192648	0.00120138	0.000725556	0.000891285	0.00103926	8.79948e-05	0.00319427	0.0105019	0.000284357	0.000552392	0.00043243	0.000462742	0.0013392	0.000697572	0.000461173	0.000925922	0.000560686	0.00207925	0.000941617	0.000832096	0.000903919	0.000710189	0.000202999	0.000341484	0.00167487	0.000227488	0.00187111	0.00463937	0.000503443	0.000729613	0.000887949	0.000543372	0.0016997
FF	0.00122172	0.000717244	0.000465229	0.000489582	0.015536	0.000487053	0.00113829	0.00279004	0.000484	0.00453543	0.00236809	0.000497779	0.000498668	0.0005682	0.000604122	0.00081141	0.000923778	0.00225975	0.00208968	0.00453362	0.00069451	0.00015635	0.000168995	0.000219778	0.0132343	0.00016382	0.000328339	0.00162296	0.000195374	0.00311538	0.00140359	0.000320147	0.000244058	0.00034689	0.000253472	0.000318704	0.000434242	0.00133112	0.000973592	0.00364353	0.000373958	0.000178037	0.000220381	0.000249531	0.0043139	0.00014624	0.000316231	0.000862275	0.000240801
FG	0.00415221	0.00103195	0.00194678	0.00154207	0.00122062	0.0227546	0.0010418	0.00112365	0.00168786	0.00131705	0.00111313	0.00215669	0.00138981	0.00152558	0.00128821	0.00358392	0.00169743	0.00147618	0.000651311	0.000908305	0.00252364	0.000261149	0.000754224	0.000697434	0.000386485	0.0117854	0.000271198	0.000460368	0.000606693	0.000617509	0.000619636	0.00129207	0.000492776	0.000685784	0.000626798	0.00136433	0.00104914	0.00081189	0.00015206	0.000313292	0.00128478	0.000245706	0.000671049	0.00071043	0.000296958	0.00534405	0.000319501	0.000300708	0.000736651
FH	0.00127232	0.000559222	0.0015133	0.00129968	0.00103864	0.000847408	0.0123214	0.00070833	0.00136479	0.00113035	0.000631946	0.0017651	0.000677596	0.00169464	0.00169564	0.00132127	0.000950926	0.000796684	0.000617919	0.00186341	0.000556779	0.000120965	0.000541862	0.0005288	0.000578531	0.000289909	0.00558831	0.000337293	0.000478328	0.00053883	0.000308125	0.000828741	0.000382375	0.00111447	0.000746658	0.000490186	0.000436064	0.000365927	0.000270999	0.000971064	0.000498513	0.000146865	0.000485627	0.000477114	0.000488377	0.000251929	0.00305205	0.000305676	0.000565279
FI	0.00241533	0.00121081	0.000518265	0.000767182	0.00346421	0.000604002	0.000635821	0.0161356	0.000843879	0.00935629	0.00437987	0.000584505	0.000918923	0.000896768	0.000923162	0.00114779	0.00196113	0.0103852	0.000920017	0.00143829	0.0013057	0.00032843	0.000216651	0.000369149	0.00212734	0.000304528	0.000305951	0.013909	0.000419102	0.00613838	0.0025261	0.0004408	0.00066569	0.000520081	0.000369306	0.000494677	0.00124648	0.00700106	0.000322768	0.000831722	0.000952232	0.000316809	0.000196299	0.000324219	0.00104282	0.000199611	0.000202932	0.00433672	0.000363835
FK	0.00327501	0.000529157	0.00277145	0.00433953	0.00113921	0.00216161	0.00218042	0.00128416	0.0172672	0.0020156	0.001194	0.00244911	0.00207973	0.00422889	0.00742209	0.00297075	0.00244827	0.00154464	0.000620518	0.00125406	0.00120272	0.000102948	0.000977788	0.00160262	0.000399302	0.000708813	0.000449921	0.000588267	0.00753308	0.00120136	0.000729014	0.00134872	0.000589918	0.00182451	0.00298777	0.000997534	0.00112115	0.000675248	0.000264496	0.000469698	0.0015631	0.000360606	0.00101826	0.00159993	0.000532665	0.000795433	0.000819692	0.000732757	0.00556783
FL	0.00277416	0.00125443	0.000760853	0.00102203	0.00547605	0.000719911	0.00091972	0.00809446	0.00112718	0.0201101	0.00750082	0.000742998	0.000948927	0.00138738	0.00125153	0.00127011	0.00193448	0.00625133	0.00151951	0.00215344	0.00135336	0.000284639	0.00041099	0.000500625	0.00311952	0.000392971	0.000257294	0.00561277	0.000443938	0.0148198	0.00392556	0.000540379	0.000393228	0.000914125	0.00052582	0.000485671	0.00106721	0.00417783	0.000553801	0.00104193	0.000798534	0.000320802	0.000267223	0.0004404	0.00130609	0.000246248	0.000318141	0.00192138	0.000518371
FM	0.00161954	0.00081737	0.000432375	0.00072171	0.00268273	0.00053028	0.00102898	0.00376326	0.000814157	0.00684087	0.012487	0.000497773	0.000501466	0.00111182	0.000830077	0.000945778	0.00134559	0.00272401	0.000779062	0.00119111	0.00101486	0.000146038	0.000232507	0.000352096	0.00170209	0.000250449	0.000155433	0.00338372	0.000339805	0.00394198	0.00730759	0.000389942	0.000219098	0.000657914	0.000357634	0.000358716	0.000694182	0.00176759	0.00031989	0.00049946	0.000654773	0.000209357	0.000175156	0.000297945	0.000660424	0.000164392	0.000253225	0.00110307	0.000342663
FN	0.00196067	0.000624888	0.00318539	0.00220746	0.000769143	0.00259656	0.0022262	0.000733525	0.00262734	0.00115325	0.000798609	0.0134689	0.00107578	0.00219287	0.00246537	0.00407449	0.00206916	0.000884991	0.000376422	0.000939341	0.000773294	0.000194789	0.00149007	0.000922257	0.000270043	0.000867318	0.000491459	0.000351111	0.000856892	0.000485314	0.000330035	0.0100326	0.000414114	0.00108787	0.000769536	0.00106443	0.00101235	0.000448097	0.000183585	0.000426655	0.00096052	0.00027751	0.00147685	0.000967233	0.000351687	0.000774341	0.000677278	0.000401426	0.00106564
FP	0.00194256	0.000338159	0.00120987	0.00131702	0.00074557	0.0012716	0.000685614	0.000855738	0.00121957	0.00114607	0.000624163	0.000779176	0.0235712	0.000925474	0.00102117	0.00188427	0.00130547	0.00154067	0.000307753	0.00058012	0.00113503	0.000103047	0.0004723	0.000636564	0.000287496	0.000402632	0.000183564	0.000423865	0.000603054	0.000594445	0.000422618	0.000414658	0.0125449	0.000574994	0.000422537	0.000763658	0.000715963	0.00063616	0.000137665	0.000229658	0.000961272	0.000156151	0.000522466	0.000634761	0.00033069	0.000439651	0.000318753	0.000354128	0.000555729
FQ	0.00256105	0.000496209	0.00268118	0.00466355	0.000904695	0.00143254	0.00207957	0.00110021	0.00383997	0.00185109	0.00179437	0.0019589	0.00125793	0.0166487	0.00350939	0.00238144	0.0019408	0.00135436	0.000527828	0.000877343	0.000906212	0.000234331	0.000940476	0.00190429	0.000332674	0.000493668	0.00059038	0.000775125	0.00128201	0.00109093	0.000892293	0.00104117	0.000519664	0.0128121	0.00129679	0.000708376	0.000766952	0.000584441	0.000188633	0.000330939	0.00114129	0.000198207	0.000793863	0.0013488	0.000397486	0.00044994	0.000726577	0.000493067	0.00144955
FR	0.00208701	0.00045936	0.00159088	0.00241554	0.000798553	0.00129715	0.00172369	0.000999248	0.0050684	0.00161745	0.00092568	0.0016572	0.00115916	0.00287966	0.0158992	0.00214919	0.00174842	0.0011264	0.000670202	0.000970101	0.000822805	0.000123087	0.000546227	0.000964135	0.000347289	0.000459382	0.000434694	0.000508161	0.00228105	0.000931999	0.000459331	0.000984872	0.000408951	0.00146554	0.010317	0.000750271	0.000848439	0.000585357	0.000366114	0.000367576	0.000970116	0.000261087	0.000680964	0.00106226	0.000499237	0.000569046	0.00305508	0.000623433	0.00224845
FS	0.00499122	0.00150677	0.00254367	0.00245221	0.00128097	0.00277597	0.00140319	0.00129913	0.00226325	0.00179798	0.00139341	0.00274971	0.00190697	0.00223536	0.00205592	0.0140583	0.004866	0.00174603	0.000680843	0.00119088	0.00402734	0.000410161	0.00102675	0.00116728	0.000550593	0.00137121	0.000782954	0.000724799	0.000820386	0.000863462	0.000828502	0.00162006	0.000845437	0.00124418	0.000853142	0.00816047	0.00419683	0.00109277	0.000243318	0.000515285	0.00199472	0.000453486	0.0010181	0.000998208	0.000526171	0.000809517	0.000561303	0.000576943	0.00107602
FT	0.00312024	0.00144634	0.00148063	0.00175374	0.00135744	0.0014135	0.0011596	0.00219782	0.00184414	0.00235454	0.00187541	0.00178422	0.00153113	0.00209722	0.00165514	0.00492269	0.0116239	0.00314169	0.000605644	0.00111989	0.00204551	0.000760392	0.000695083	0.000850046	0.000552512	0.000476927	0.000751793	0.001326	0.000757986	0.00140561	0.00101309	0.000955292	0.000658422	0.000896551	0.000653988	0.00252635	0.00961928	0.00232745	0.000243077	0.000440379	0.00124941	0.000380112	0.000658577	0.000759188	0.00048504	0.000422944	0.000450379	0.000758548	0.000755158
FV	0.00414628	0.00186792	0.000671611	0.000978465	0.00328964	0.000888491	0.000812175	0.0105923	0.000999842	0.00739991	0.0036104	0.000766567	0.00121659	0.00114057	0.00100603	0.0017987	0.00284778	0.0173324	0.000841899	0.00165223	0.0025297	0.000661259	0.000275988	0.000527698	0.00172852	0.000469932	0.000265969	0.0082816	0.000531036	0.00455135	0.0023417	0.000463402	0.000499872	0.000641657	0.000439162	0.00065601	0.00191321	0.0132538	0.000310629	0.000770948	0.00112442	0.000436754	0.000274987	0.000415685	0.000780143	0.000234626	0.000266949	0.00227606	0.000447272
FW	0.000455034	0.000261947	0.000231265	0.000319401	0.00212428	0.000249806	0.000896534	0.000684206	0.000251574	0.00110911	0.000536062	0.000207044	0.000269318	0.000389878	0.000445251	0.000404906	0.000421502	0.000639934	0.0141188	0.00161506	0.000217977	8.5967e-05	0.000156732	0.000133274	0.00118385	0.000112357	0.000123197	0.000297391	9.96726e-05	0.000758212	0.000353571	0.000102328	0.000107873	0.000184587	0.000165426	0.000137621	0.000159787	0.000314432	0.0079433	0.00109593	0.00019719	8.62861e-05	9.04707e-05	0.000130876	0.00094202	0.000108708	0.000201947	0.000279704	0.000178218
FY	0.00111224	0.000738802	0.000574153	0.000708076	0.0058089	0.000563402	0.00211648	0.00150387	0.000723044	0.0022491	0.00134222	0.000755396	0.000566935	0.000950924	0.000970971	0.00108258	0.000846496	0.0013928	0.00202668	0.0163604	0.000561739	0.000173153	0.000359944	0.000396713	0.00331035	0.000193769	0.000734544	0.000740958	0.000316718	0.00113616	0.000661582	0.000628991	0.000231911	0.000458807	0.000403542	0.000418394	0.000408514	0.000722586	0.000931192	0.0116645	0.000457237	0.000223803	0.000292845	0.000319829	0.00204268	0.000213006	0.000653639	0.000591131	0.000383858
GA	0.0949401	0.0121402	0.00625393	0.00950718	0.00451683	0.0173403	0.00432336	0.00819224	0.00921879	0.00877649	0.00709645	0.00660501	0.00849214	0.00762601	0.00662136	0.0249287	0.0143727	0.0163641	0.00261371	0.00396558	0.0133746	0.000735572	0.000859932	0.00124726	0.000597844	0.00241409	0.000339627	0.00138965	0.000795616	0.00132403	0.0011607	0.00092662	0.00128902	0.00109066	0.0010126	0.00274933	0.00222065	0.00270575	0.000180787	0.000617652	0.0214114	0.00230675	0.00295095	0.00459129	0.00175242	0.00422569	0.00193569	0.00278656	0.00515606
GC	0.0111958	0.069295	0.00115807	0.00091551	0.0023094	0.00281374	0.00154119	0.00402877	0.000997256	0.00444268	0.00297736	0.00251459	0.00142758	0.00127821	0.00133035	0.00748438	0.00505625	0.00731379	0.000684987	0.00158545	0.00195991	0.00541246	0.000280183	0.000265922	0.0003664	0.000597647	0.000199254	0.000852813	0.000278151	0.000732095	0.000475939	0.00064452	0.000362377	0.000362573	0.000239051	0.000934803	0.000883096	0.00134729	0.000119074	0.00027761	0.00227755	0.0259932	0.000513828	0.000561346	0.000606651	0.000782919	0.000547867	0.000948773	0.000689856
GD	0.00493011	0.000987836	0.0717196	0.0141735	0.000926287	0.00502998	0.0032223	0.00206325	0.00522803	0.00146124	0.000971565	0.00909546	0.00330312	0.00540145	0.00342424	0.0068574	0.00437298	0.00158632	0.000553074	0.00156055	0.000769936	0.000211953	0.0103196	0.00232749	0.000170699	0.000607801	0.000350525	0.000193993	0.000722692	0.000315089	0.000251658	0.00168437	0.000519816	0.000954758	0.000454708	0.000996318	0.000650929	0.000287534	7.32014e-05	0.000242719	0.00536052	0.00090813	0.0276469	0.00949271	0.000939993	0.00377934	0.00352366	0.00118639	0.00517356
GE	0.00793264	0.00105006	0.0174301	0.0674295	0.00162468	0.00447758	0.0038361	0.00202825	0.0101943	0.00265881	0.00205109	0.00558285	0.00431343	0.0114869	0.0063879	0.0076005	0.00554528	0.00317388	0.000924587	0.00211836	0.00118273	0.00015386	0.00208493	0.0105548	0.000415594	0.000559096	0.000310111	0.000432926	0.00116156	0.00044775	0.000470088	0.00114269	0.000700131	0.0018251	0.00088675	0.00106838	0.000945502	0.000617076	0.000110942	0.000313093	0.00885333	0.000761996	0.00878011	0.0262277	0.00129063	0.00335642	0.00296942	0.0022799	0.0093277
GF	0.00467562	0.00363847	0.00158378	0.00164783	0.0848825	0.0017532	0.00448744	0.0105357	0.00173938	0.017501	0.00906261	0.00180452	0.00186463	0.00223164	0.00238277	0.00317235	0.00361543	0.00811451	0.00726695	0.0226742	0.000998223	0.000391463	0.000252863	0.000321909	0.0105633	0.000275745	0.000336422	0.00160529	0.000282969	0.00325164	0.00144516	0.000418183	0.00034849	0.000970099	0.000359682	0.000562659	0.000799071	0.00172101	0.00099523	0.00329708	0.00159741	0.000699186	0.000543968	0.000751346	0.0177784	0.000559049	0.0012483	0.00254091	0.0011495
GG	0.0116929	0.00188973	0.00434782	0.00412252	0.00113205	0.0848694	0.00209025	0.00128572	0.0035263	0.00172969	0.00148412	0.00549324	0.0031866	0.00367424	0.00278793	0.00879107	0.00348195	0.00221583	0.000587525	0.00116529	0.00183409	0.000199976	0.000643983	0.000726813	0.000182696	0.0108827	0.000195675	0.000239002	0.000444443	0.000353281	0.000231558	0.000944225	0.000391628	0.000641595	0.000460624	0.00123156	0.000689752	0.000366497	0.000116434	0.000235842	0.00436129	0.000787132	0.0021953	0.00212662	0.000648409	0.0220424	0.00106195	0.000704668	0.00253893
GH	0.00351785	0.00126871	0.00448984	0.00339599	0.00362203	0.00247326	0.0707879	0.00240169	0.00499486	0.00281218	0.00190577	0.00824518	0.00219632	0.00568022	0.00507748	0.00410683	0.00325671	0.00303423	0.00227515	0.00716376	0.000747677	0.000189908	0.000713344	0.000804885	0.00070702	0.000343706	0.00670303	0.000337532	0.000670217	0.00110779	0.000441604	0.00145921	0.000343264	0.00183647	0.00100296	0.000748398	0.000621932	0.000767746	0.000300024	0.00101605	0.00214732	0.000633828	0.00204897	0.00204975	0.00175532	0.00128389	0.0169248	0.00115673	0.00267469
GI	0.00997538	0.00583891	0.00161966	0.00265091	0.0098957	0.00203156	0.00256724	0.0853223	0.00327947	0.0347421	0.0155911	0.00224792	0.00308791	0.00385551	0.0030058	0.00472212	0.00903872	0.0466322	0.00289322	0.00505899	0.00232086	0.000663938	0.000448971	0.000506078	0.00165104	0.000408413	0.000244771	0.0131036	0.000436133	0.00600178	0.00272542	0.000483734	0.000578865	0.000716507	0.000573934	0.000672557	0.00154501	0.0084355	0.00050639	0.000872953	0.00251252	0.00100465	0.000713833	0.00125428	0.00251061	0.000710746	0.000855952	0.0182483	0.00196138
GK	0.00733399	0.00119523	0.0060132	0.00915005	0.00154636	0.00436166	0.00510959	0.00247362	0.0820532	0.00363961	0.00249405	0.00634035	0.00554723	0.00978236	0.0181852	0.00678721	0.0054056	0.0030353	0.00126239	0.00238337	0.00117957	0.00018997	0.00081097	0.0013427	0.000336101	0.000461021	0.000338981	0.000434903	0.00809569	0.000543996	0.000445732	0.00104992	0.000685838	0.00131825	0.00248883	0.000809831	0.000776099	0.000511639	8.85489e-05	0.000357892	0.00487154	0.000761394	0.00322484	0.00570566	0.00108916	0.00248768	0.00295821	0.00199046	0.0273293
GL	0.00999263	0.0057986	0.00239723	0.00350716	0.0179663	0.00251205	0.00382444	0.03255	0.00480319	0.0989696	0.0262457	0.00284115	0.00350075	0.00519875	0.00483944	0.00519751	0.00825467	0.0248768	0.00397955	0.00748042	0.00207503	0.000420386	0.000355209	0.000651785	0.00256725	0.000490752	0.000379041	0.00546898	0.000636296	0.0141956	0.00390452	0.000632055	0.000681085	0.000999056	0.000769361	0.000714939	0.00142514	0.00462874	0.000471243	0.00135598	0.00288494	0.000976365	0.000981472	0.00155486	0.00404897	0.000960708	0.00175084	0.0069656	0.00260929
GM	0.00815216	0.00391406	0.00148579	0.00253318	0.00842398	0.00219306	0.00324406	0.0139663	0.00331163	0.0222496	0.0645468	0.00226421	0.00216871	0.00580406	0.00260446	0.00459444	0.00661845	0.0106287	0.00228359	0.00372468	0.00157372	0.000470385	0.000360211	0.000546975	0.00136842	0.000350237	0.000207702	0.00255382	0.00035565	0.00365276	0.007581	0.000448478	0.000347786	0.000892954	0.000359731	0.000780365	0.00125349	0.00207557	0.000293771	0.000535186	0.00190465	0.000648994	0.000731051	0.00124875	0.00186446	0.000612561	0.00108814	0.00322499	0.00199316
GN	0.00591575	0.0027113	0.00955701	0.00485583	0.00175114	0.00637141	0.00685418	0.00198587	0.00706343	0.00241973	0.00176849	0.0708149	0.0026491	0.0061619	0.00512415	0.0101498	0.00667583	0.00273245	0.00072647	0.0024456	0.000786492	0.00032536	0.00143206	0.000928417	0.000224276	0.000785554	0.000597804	0.000472721	0.000866838	0.000492341	0.000414332	0.0118855	0.00055809	0.00151121	0.000765767	0.00157339	0.000969118	0.00050913	0.000110941	0.000372654	0.00344102	0.000868886	0.00445147	0.00308604	0.00105695	0.00337591	0.00285262	0.000980847	0.00484715
GP	0.00519126	0.00109265	0.00296649	0.00320523	0.00122459	0.00329476	0.00190615	0.00156511	0.0036049	0.00228738	0.00136881	0.00212417	0.082107	0.00263843	0.00253621	0.00514699	0.0038486	0.0030318	0.000582054	0.0012163	0.000885089	0.000232167	0.000685986	0.000646424	0.000217295	0.000427103	0.000219735	0.000434477	0.000548368	0.000594574	0.000264564	0.000521884	0.0110052	0.0010274	0.000405513	0.000906365	0.000714365	0.000572118	9.3264e-05	0.00021453	0.00383769	0.000538064	0.00184044	0.00266081	0.00081422	0.00189642	0.00116036	0.00138714	0.00290435
GQ	0.00758024	0.00125812	0.00617345	0.0110184	0.00182127	0.00409619	0.00563769	0.00273685	0.00972776	0.00407454	0.0045935	0.00591898	0.00306389	0.0455847	0.00824279	0.00634956	0.0052968	0.00332985	0.000945649	0.00209784	0.000981666	0.00015228	0.000883	0.00182193	0.000312826	0.00047051	0.000478264	0.000409704	0.00115461	0.000672929	0.00109279	0.00108706	0.000586091	0.00980075	0.00110168	0.000834563	0.00086632	0.000581509	0.000129876	0.000328974	0.00425964	0.000710906	0.00315265	0.00557703	0.0010032	0.00177375	0.00278685	0.00160854	0.00683709
GR	0.0056133	0.00125203	0.00437447	0.00680414	0.00154441	0.00349429	0.0047257	0.00229606	0.0185231	0.00355316	0.00218336	0.00539895	0.0033264	0.00892668	0.067567	0.00548314	0.00480153	0.00264855	0.00175063	0.00228585	0.000976848	0.000173705	0.000622141	0.00141423	0.000327682	0.000440738	0.000436954	0.000450627	0.00240395	0.00062117	0.000380812	0.00112127	0.000537252	0.00151364	0.00998448	0.000825764	0.000720886	0.000719702	0.000171411	0.000390269	0.00404795	0.000760425	0.00210014	0.00370087	0.00107655	0.00191306	0.0025496	0.00176537	0.0111067
GS	0.0198429	0.00564429	0.00685826	0.00626271	0.00272401	0.0100807	0.00382881	0.00302173	0.00668831	0.00400604	0.00344252	0.00944356	0.00587477	0.0068867	0.00505243	0.0659017	0.0183684	0.00499125	0.00127037	0.00290955	0.00313663	0.000827293	0.00112579	0.00113113	0.000417957	0.00184492	0.000353041	0.000653922	0.000782226	0.000644812	0.000507142	0.00182808	0.000925148	0.0014554	0.000781282	0.00917867	0.0029205	0.000890317	0.000187805	0.000460174	0.00809453	0.00169977	0.00386695	0.00402281	0.00135013	0.00381206	0.00216061	0.00162922	0.00477561
GT	0.0115625	0.00530921	0.0044148	0.00497872	0.00275219	0.00482059	0.00293906	0.00563168	0.00550263	0.00512068	0.0039606	0.00587269	0.00442222	0.00510303	0.00438618	0.0189016	0.05879	0.00977393	0.00109714	0.00244761	0.00205553	0.000747732	0.000758565	0.00100165	0.000482423	0.000624421	0.000277116	0.00114182	0.000713897	0.000931602	0.000762106	0.00116202	0.000626672	0.00107648	0.000623896	0.00296248	0.00992133	0.00187054	0.000198694	0.000358381	0.00425171	0.00166568	0.00236431	0.00336785	0.00120328	0.00199209	0.00200269	0.00287988	0.00443401
GV	0.0186524	0.00830952	0.00208745	0.00342866	0.00907269	0.00319218	0.0025481	0.0401356	0.00370055	0.0240026	0.0109971	0.0029404	0.00497884	0.00371562	0.00331287	0.00716576	0.01311	0.0846697	0.00205762	0.0042095	0.00332122	0.00092268	0.00042955	0.000700789	0.00144244	0.000593303	0.000274179	0.00787145	0.000544571	0.00426493	0.001972	0.000699168	0.000901124	0.000848026	0.000625706	0.00113889	0.00222718	0.0142427	0.000255433	0.000865245	0.00434103	0.00200013	0.000975482	0.00183435	0.00220971	0.000956718	0.00111373	0.0102228	0.00237283
GW	0.00150822	0.000649606	0.000698745	0.000813605	0.00744074	0.00169464	0.00214973	0.00193267	0.00103462	0.00356456	0.00192405	0.000747934	0.000899261	0.000989149	0.00115721	0.00165634	0.00130267	0.00178878	0.0700259	0.00774967	0.00029824	0.000112268	0.000118679	0.000182913	0.00115374	0.000179772	0.000146356	0.000580704	0.000144462	0.000739937	0.000512329	0.000195053	9.47056e-05	0.00030327	0.000314951	0.000219037	0.000306195	0.00039186	0.00878807	0.00124177	0.000686039	0.00033527	0.000360297	0.000429772	0.00260986	0.000399735	0.000776352	0.000766827	0.00060482
GY	0.00345289	0.00191936	0.00185098	0.00210568	0.0201521	0.00150752	0.00856234	0.00375517	0.00239475	0.00669516	0.00343233	0.0026399	0.00176705	0.00235918	0.00252173	0.00311536	0.00284755	0.00410795	0.00901669	0.076952	0.000657507	0.000240253	0.00030696	0.00045478	0.00281549	0.000240078	0.000727967	0.000801976	0.00039008	0.0011778	0.00049872	0.000605593	0.000324844	0.000543204	0.000518991	0.000503736	0.00047044	0.000827795	0.00104871	0.0093184	0.00162185	0.000766292	0.00081616	0.00106405	0.00734075	0.000710652	0.00248325	0.00197203	0.0013537
HA	0.0180091	0.00234373	0.00290517	0.00412928	0.00117493	0.00415492	0.00180566	0.00194951	0.00374193	0.00242858	0.00173416	0.0027723	0.00312185	0.00372158	0.00330467	0.00608892	0.00379468	0.00366933	0.000620803	0.00126552	0.00715605	0.000366942	0.00118339	0.00167346	0.00034258	0.0014717	0.000333452	0.000713188	0.00101167	0.000745484	0.000774876	0.00100654	0.000845259	0.00105604	0.00074192	0.00167493	0.00129236	0.00147211	0.000172206	0.000433128	0.0212079	0.0024712	0.00213416	0.00329588	0.00151652	0.00309563	0.00164594	0.00262711	0.00362551
HC	0.00167427	0.018334	0.000521634	0.000482077	0.000613802	0.000649859	0.000415468	0.000705482	0.000510531	0.000843545	0.000560773	0.000674189	0.000361458	0.00060846	0.00057111	0.00193803	0.00100456	0.00151522	0.000211132	0.000502386	0.000799048	0.00449604	0.000333769	0.000328186	0.000205376	0.000258127	0.000176671	0.000438655	0.000248815	0.000369192	0.00029509	0.000370596	0.000209564	0.000337838	0.000344417	0.000504438	0.000556216	0.000712616	8.81217e-05	0.00030173	0.0016831	0.01888	0.0003473	0.000444037	0.00055316	0.000542754	0.000649393	0.000888205	0.000624071
HD	0.00188683	0.000299441	0.015819	0.00462389	0.000342021	0.00194012	0.00133623	0.000341279	0.00202325	0.000542566	0.000379782	0.00274141	0.00126881	0.00209439	0.00154285	0.00234274	0.00142243	0.000561523	0.000201202	0.000469167	0.000457934	0.00120741	0.0103749	0.00174764	0.000118277	0.000456167	0.00025201	0.000139181	0.000543474	0.000191407	0.000110789	0.00140876	0.000294822	0.000672451	0.000388371	0.000640816	0.000679591	0.000203245	5.20108e-05	0.000144631	0.00316943	0.00040949	0.0138146	0.00573991	0.00071816	0.00183638	0.00230705	0.000677247	0.00286957
HE	0.00369504	0.000410479	0.00649721	0.0182189	0.000512472	0.00197885	0.00215528	0.00072739	0.00441031	0.00108943	0.000856575	0.00258412	0.00183582	0.0051358	0.00364055	0.00314667	0.00253564	0.00125636	0.000369403	0.000799867	0.00102205	0.000109819	0.00184531	0.00807059	0.000188451	0.00155167	0.000342883	0.000276967	0.00102862	0.000386142	0.000269245	0.000791526	0.00047578	0.00184163	0.000756856	0.00111352	0.000867057	0.00045062	8.32691e-05	0.000242301	0.00564842	0.000739692	0.00610632	0.0202742	0.000916367	0.00212313	0.00269587	0.00140964	0.00607957
HF	0.0011168	0.000623703	0.000620708	0.000610011	0.0140883	0.000527408	0.00150614	0.00195695	0.000689493	0.00346086	0.0017141	0.000560539	0.000701599	0.00070659	0.000740426	0.000879508	0.00107951	0.00178597	0.00213284	0.00496588	0.000396402	0.000103753	0.000169287	0.000279304	0.00578868	0.000144039	0.000341396	0.00080577	0.000368406	0.00134189	0.00133139	0.000236862	0.000150331	0.000290157	0.000260991	0.000350198	0.000327584	0.000682025	0.000715311	0.00221365	0.00120936	0.000551814	0.000494276	0.000560302	0.0209833	0.000463848	0.00126355	0.00246214	0.000731461
HG	0.00272748	0.000539164	0.00230463	0.00168916	0.000434424	0.0242762	0.00127948	0.00063508	0.00181895	0.000619658	0.00046594	0.00218219	0.00174821	0.00151079	0.00141815	0.00287228	0.00130805	0.000743751	0.000425179	0.000473927	0.00125055	0.00013612	0.000745936	0.000680188	0.00014232	0.00897249	0.000177927	0.000178401	0.00054238	0.000216813	0.000174987	0.00104152	0.000545555	0.000627687	0.000388192	0.000781861	0.000404205	0.0002617	9.2867e-05	0.000245231	0.00331118	0.000561502	0.00165992	0.00170478	0.000563679	0.0200567	0.00103423	0.00078522	0.00191544
HH	0.000950238	0.000258866	0.00109696	0.00109494	0.000754384	0.000702927	0.00949357	0.000429681	0.00137375	0.000642682	0.000370369	0.00133474	0.000554953	0.00145869	0.00163666	0.00126273	0.000821114	0.000501306	0.000445703	0.00134159	0.000428958	5.88271e-05	0.000354121	0.000362078	0.000254379	0.000172863	0.00305458	0.000215444	0.000585717	0.000308859	0.000115678	0.000813311	0.000148255	0.000575721	0.000458569	0.000317872	0.000321977	0.000210424	0.000112671	0.000830651	0.00108309	0.000342213	0.000944172	0.00108812	0.000968073	0.000605831	0.0117802	0.000616372	0.00167812
HI	0.00229523	0.00105107	0.000669447	0.001068	0.00201676	0.000670673	0.000934509	0.0146659	0.00129073	0.00597038	0.00280416	0.000735598	0.00095628	0.00130696	0.00137195	0.0012679	0.00205034	0.0083327	0.000668338	0.00135434	0.000686109	0.000174958	0.000218164	0.000349701	0.000823946	0.00014794	0.000175331	0.0136028	0.000341719	0.00307516	0.00119569	0.000295999	0.000304342	0.00216609	0.000356311	0.000310882	0.000909868	0.00710531	0.000144334	0.000798033	0.00230524	0.000968167	0.000558291	0.000938108	0.00291504	0.000458331	0.000813008	0.0170182	0.00180865
HK	0.00321809	0.000439091	0.00306281	0.0046338	0.000524116	0.00183729	0.00187049	0.00082878	0.0179503	0.00131009	0.000931953	0.00260688	0.00186248	0.0043606	0.0068737	0.00292383	0.00233556	0.00127423	0.000390192	0.00104978	0.000740195	0.000136435	0.00107351	0.0015186	0.000191068	0.000462682	0.000689493	0.000309565	0.0057818	0.000465306	0.000311576	0.00115471	0.000560499	0.00147108	0.00205327	0.000784829	0.000648666	0.000406941	0.000112394	0.000255551	0.00342821	0.000625194	0.00238605	0.00411889	0.000780124	0.00173596	0.0021959	0.00150684	0.0213341
HL	0.00271376	0.00117558	0.00103922	0.00161225	0.00410072	0.000897994	0.00153144	0.00592965	0.00194513	0.0166143	0.00433042	0.00107323	0.00113201	0.00215257	0.00211264	0.00160382	0.00204622	0.00499837	0.00152349	0.00238878	0.000749991	0.000217511	0.000294169	0.000624966	0.00134876	0.00023757	0.000276525	0.00357471	0.000534934	0.00812908	0.00237333	0.000498607	0.000425471	0.00248533	0.000508103	0.000435089	0.000669309	0.00276967	0.00039883	0.000749919	0.0027449	0.000974952	0.000823701	0.00158929	0.00501371	0.00070575	0.0014992	0.00767492	0.00274444
HM	0.00175981	0.000621993	0.000784039	0.00118214	0.00214033	0.000676834	0.00088778	0.0026652	0.00137101	0.00455264	0.00910216	0.000733935	0.000621905	0.00179696	0.00128373	0.00145749	0.00150399	0.00224061	0.000620251	0.00107787	0.0005699	0.000120517	0.000235627	0.00029607	0.000675012	0.000163796	0.000189453	0.00118159	0.00044262	0.00188236	0.00340396	0.000246839	0.00028663	0.000583705	0.00033221	0.000433594	0.000511783	0.000924007	0.000153069	0.000330779	0.00202724	0.00113379	0.000648526	0.00110271	0.00273198	0.000524879	0.000969302	0.00335454	0.00193261
HN	0.00172897	0.000510515	0.00359754	0.00218117	0.000529379	0.00211276	0.00152683	0.000481252	0.00246242	0.000735923	0.000551917	0.0107363	0.00104113	0.00215559	0.00200999	0.00263291	0.00184514	0.000798673	0.000241854	0.000812258	0.000371485	9.14633e-05	0.00166082	0.000595285	0.000239798	0.000575155	0.00144384	0.00022412	0.0012789	0.000271825	0.000179784	0.00491632	0.000246566	0.000677498	0.000655556	0.000718495	0.000572278	0.000376419	7.0713e-05	0.000364038	0.00193048	0.000629936	0.00285573	0.00209553	0.000864723	0.00189718	0.001821	0.000788116	0.00299173
HP	0.00214126	0.000370899	0.00159311	0.00180688	0.000573772	0.00141536	0.00087971	0.00066284	0.00172247	0.000986905	0.00054059	0.00101218	0.0258393	0.0012169	0.0014507	0.00205802	0.00154321	0.00116249	0.000304841	0.000617078	0.000752361	9.09944e-05	0.000740665	0.00187472	0.000177555	0.000341337	0.00019473	0.000296511	0.000767929	0.000409153	0.000202737	0.000619661	0.0087984	0.000528076	0.000443479	0.000764592	0.000607236	0.000442277	8.60946e-05	0.000188797	0.00265047	0.000474637	0.00137296	0.00199134	0.000629167	0.00110409	0.00145465	0.000988429	0.00209416
HQ	0.00306798	0.000486969	0.00320265	0.00512845	0.000690927	0.00167726	0.00248179	0.000755685	0.00494782	0.00145919	0.0010793	0.00253432	0.00151243	0.0153007	0.00478781	0.00306743	0.00226573	0.00113489	0.000405648	0.00115025	0.0007389	0.000111998	0.000764847	0.00194798	0.000164319	0.000380677	0.000545452	0.000372417	0.00131394	0.00070785	0.000464292	0.00112972	0.000405995	0.00938261	0.00148203	0.000777177	0.000628242	0.000507894	9.05771e-05	0.000280496	0.00401746	0.000776373	0.00259252	0.00536523	0.000853534	0.0015917	0.00287101	0.00152493	0.00628766
HR	0.00232472	0.000452976	0.00205725	0.00320395	0.000613034	0.00151151	0.00197325	0.000721684	0.0067415	0.00132085	0.000728737	0.00212199	0.00132354	0.00363215	0.0198194	0.00230007	0.00193128	0.00104788	0.000504842	0.000999927	0.00204514	0.000143438	0.000750423	0.00114488	0.000249549	0.000377902	0.000542525	0.000355982	0.00213562	0.000490297	0.000310709	0.00083429	0.000419978	0.00148723	0.0112297	0.000620701	0.000739347	0.000389987	0.000180277	0.000281546	0.00282647	0.00061592	0.00162019	0.00278277	0.000996782	0.00130688	0.0075547	0.00130785	0.00783991
HS	0.00444173	0.00117602	0.00278169	0.00287327	0.000762604	0.00250726	0.00153159	0.00092965	0.00267816	0.00122408	0.000812213	0.00290896	0.00221866	0.00245389	0.00228611	0.0127222	0.00469643	0.00136827	0.000503132	0.00104257	0.00173551	0.00180517	0.00141044	0.00112573	0.000242914	0.000630904	0.000314566	0.000371779	0.000803725	0.000530517	0.00045171	0.00118062	0.000588091	0.000984044	0.00068347	0.00428372	0.00168661	0.000683407	0.000158636	0.000372287	0.00543693	0.00128057	0.00236696	0.00279901	0.00140697	0.00213103	0.0017329	0.00114991	0.00293247
HT	0.0029824	0.000936916	0.0019548	0.00247526	0.000951082	0.00132592	0.00116686	0.00153931	0.00246499	0.00153085	0.00105442	0.00189	0.00143039	0.00213736	0.0021316	0.00451176	0.0111046	0.00258129	0.000393738	0.000870559	0.00107664	0.00148199	0.00112859	0.000716141	0.000315604	0.000430181	0.000250442	0.000834976	0.000881408	0.000827251	0.000563988	0.000680466	0.000443649	0.000932265	0.000557881	0.00120205	0.00480099	0.00156747	0.000102973	0.00040193	0.00364003	0.00145364	0.00163033	0.00217369	0.00119206	0.00139915	0.00153828	0.00219606	0.00289264
HV	0.00373358	0.00168127	0.00100573	0.00169322	0.00179693	0.000929842	0.00107567	0.00769272	0.00176646	0.00484484	0.00266027	0.00105381	0.00164447	0.00153673	0.00169677	0.00184359	0.00326909	0.0158056	0.000566569	0.00143403	0.00151463	0.000292305	0.000306087	0.00057758	0.000661929	0.000259832	0.000223155	0.00478683	0.000480429	0.0018701	0.000871212	0.000396178	0.000463023	0.000948703	0.00046421	0.000467874	0.00123905	0.00776951	0.000174273	0.000794487	0.0041764	0.00163941	0.000795919	0.00135141	0.00269894	0.000708956	0.000976945	0.0112493	0.00219742
HW	0.000382162	0.000240481	0.000247098	0.000280392	0.00145622	0.00031938	0.000571176	0.000397943	0.00029395	0.000748542	0.000340633	0.000210459	0.000254288	0.000394601	0.00043855	0.000423461	0.000380426	0.000426878	0.0148638	0.00161939	0.000131815	9.92501e-05	5.13176e-05	9.429e-05	0.000502293	4.3186e-05	9.66087e-05	0.000137407	0.000109373	0.000285207	0.000122287	7.79969e-05	4.74144e-05	0.000119764	0.000109912	0.00013159	9.74732e-05	0.000169544	0.00811689	0.000451331	0.000369811	0.000209777	0.000168165	0.000244584	0.00172445	0.000176686	0.000476973	0.000456859	0.000462671
HY	0.00100966	0.00044903	0.000708928	0.000705796	0.00406337	0.000565224	0.00211648	0.000919782	0.000783819	0.00174293	0.000872764	0.0008032	0.000647201	0.000799732	0.000922896	0.000965881	0.000850301	0.000960058	0.00219808	0.016357	0.000311109	0.000153294	0.000232303	0.000343873	0.00161872	9.62261e-05	0.000782566	0.000424875	0.000644771	0.000582427	0.000320187	0.000359022	0.000169309	0.000346529	0.000480631	0.000512052	0.000439868	0.000427217	0.000615759	0.0147097	0.00112184	0.000751529	0.000646243	0.00073668	0.00648315	0.000417253	0.00231889	0.00141806	0.00110322
IA	0.0400639	0.0074326	0.00262514	0.00407174	0.00340933	0.00713087	0.00229463	0.00683354	0.00359655	0.00789458	0.00484221	0.00259484	0.00377202	0.00366882	0.00337599	0.0102985	0.00733198	0.011498	0.001182	0.00234315	0.0247322	0.00131518	0.000956154	0.00160779	0.00158929	0.00303893	0.000985519	0.00303007	0.00122892	0.00324881	0.00238891	0.00135875	0.00149363	0.00194422	0.00128428	0.00384583	0.00358911	0.00561066	0.000377057	0.00093175	0.00571098	0.000676551	0.000569617	0.000892419	0.000546988	0.00110373	0.000486664	0.000986095	0.000941413
IC	0.00561426	0.0240541	0.000557578	0.000741848	0.00227834	0.00130868	0.000899538	0.0032402	0.000692837	0.00362115	0.00217886	0.00101923	0.000665759	0.000688758	0.000794601	0.00317575	0.00266972	0.00537869	0.00052697	0.00129216	0.00396802	0.00375113	0.000374203	0.000375637	0.00125299	0.000620907	0.000235773	0.00254285	0.000432158	0.00251242	0.00149011	0.000757453	0.000423737	0.000457856	0.000403204	0.00158058	0.00218703	0.00775363	0.000307646	0.00065781	0.000636049	0.00526901	0.000131289	0.000168119	0.000262205	0.000222239	0.000175874	0.000421083	0.000220499
ID	0.00358576	0.000776601	0.0371278	0.00876142	0.00113824	0.00335951	0.00274733	0.000949261	0.00369558	0.00150357	0.000925973	0.00519798	0.00205075	0.00422656	0.00288682	0.00466626	0.00309109	0.00128866	0.00045235	0.001172	0.00118035	0.000171882	0.0217256	0.00401281	0.000347085	0.00112944	0.000683281	0.000496085	0.00119867	0.000588102	0.000417091	0.00264472	0.000656423	0.00165531	0.000924622	0.00158332	0.00134179	0.000562652	0.000181731	0.000482337	0.00158269	0.000237894	0.00617347	0.00244727	0.000402571	0.00106114	0.000747062	0.000483536	0.00136886
IE	0.00615743	0.000805291	0.00938806	0.0355778	0.00123723	0.00274431	0.00288824	0.00184714	0.0071684	0.00264163	0.00172772	0.00345105	0.00264803	0.00744915	0.00551329	0.00514337	0.00419609	0.00267755	0.000733055	0.00154691	0.0019564	0.000145252	0.00368587	0.0224466	0.000585721	0.000790107	0.000604703	0.000772688	0.00207229	0.00116969	0.00083783	0.00159161	0.000841986	0.00385064	0.00163709	0.00154994	0.00181069	0.0011422	0.000235445	0.000637783	0.00242283	0.000286577	0.00215027	0.00642103	0.000453657	0.000967146	0.000887514	0.000740939	0.0023421
IF	0.00242056	0.00159307	0.000736122	0.000881863	0.0370784	0.000823851	0.00234632	0.00581678	0.000963528	0.0105821	0.00457476	0.000957072	0.000817205	0.00106937	0.00105542	0.00149252	0.00182641	0.00495691	0.0046982	0.0095406	0.00112137	0.000279628	0.000339593	0.000401663	0.024096	0.000339914	0.00072175	0.0027603	0.000350833	0.00521136	0.00223986	0.000435018	0.00030751	0.000496541	0.00038584	0.000606056	0.000714112	0.00227244	0.00197333	0.00433803	0.000533485	0.000198012	0.00018023	0.000241094	0.00438031	0.000164992	0.000426069	0.00084311	0.00029263
IG	0.00788962	0.0018403	0.00304596	0.0024239	0.00110935	0.0412346	0.00166265	0.00158361	0.00260101	0.00171891	0.0012286	0.00334791	0.00197576	0.00201179	0.00184825	0.00495012	0.00246153	0.00207579	0.00057424	0.000937205	0.00459238	0.000342617	0.00116974	0.00103415	0.000417183	0.0175537	0.000458812	0.000628184	0.000891009	0.000662038	0.000611291	0.00157326	0.000871304	0.000938086	0.000962134	0.00219876	0.00131452	0.000912333	0.000223652	0.000373099	0.0014293	0.000272739	0.000832435	0.000742406	0.000277791	0.00558748	0.000379701	0.000322122	0.000722217
IH	0.00259612	0.00141707	0.00235047	0.00251846	0.0026457	0.00142485	0.0277358	0.00154172	0.00285899	0.00251132	0.0014405	0.00346736	0.00125513	0.00380943	0.00318577	0.00263295	0.0021142	0.00187158	0.00124518	0.00460615	0.00103269	0.000150275	0.000946972	0.00113883	0.0010026	0.000487098	0.0117807	0.000786772	0.00113453	0.00108759	0.00115447	0.00176719	0.000496194	0.00238419	0.00144643	0.0010413	0.00101161	0.000866136	0.000485628	0.00172476	0.000699516	0.000233015	0.000476775	0.000606893	0.000562126	0.000318253	0.00379583	0.000515065	0.000785597
II	0.00504833	0.00268874	0.000790901	0.00135957	0.00615184	0.00102968	0.00134071	0.0368777	0.00156423	0.019954	0.0086211	0.000974196	0.00143076	0.00179106	0.00161197	0.00209141	0.00391735	0.0224038	0.00133352	0.00275603	0.00254617	0.000457247	0.000280918	0.000550318	0.00291699	0.000360749	0.000415346	0.0265833	0.000590998	0.0105479	0.00481246	0.000567488	0.000558686	0.000951031	0.000612422	0.000889505	0.00200061	0.0148057	0.000582227	0.001313	0.000897626	0.000313093	0.000208598	0.000357797	0.000874968	0.000200472	0.00027817	0.00512138	0.000439298
IK	0.005652	0.00111259	0.00428816	0.00756039	0.00155541	0.00329165	0.00344973	0.00369299	0.0323062	0.00342222	0.00221171	0.00414893	0.00283961	0.00725085	0.0129338	0.0046745	0.00413599	0.00311666	0.000704696	0.00183701	0.00183014	0.000437117	0.0013958	0.00278065	0.000833445	0.0010193	0.00088223	0.00105165	0.0193256	0.00165489	0.00116311	0.00181196	0.000810786	0.00335177	0.00457706	0.0013782	0.00181637	0.00114172	0.00026124	0.000760326	0.00185568	0.000357504	0.00103193	0.00186386	0.000520607	0.000975085	0.000866323	0.000857807	0.00615213
IL	0.00546603	0.00276658	0.00102897	0.0017329	0.00991904	0.0012772	0.00192512	0.0173356	0.00205917	0.0449067	0.0127895	0.00125501	0.00150622	0.00259784	0.00213474	0.00227543	0.00370199	0.0138135	0.00249623	0.00378914	0.00238038	0.000444496	0.000409702	0.000678305	0.00456293	0.000433796	0.000478205	0.0102665	0.000783836	0.026396	0.00662861	0.000894966	0.000635532	0.00132558	0.000765651	0.000727034	0.0019235	0.00742471	0.00110488	0.00179633	0.000897365	0.000289143	0.000279298	0.000443497	0.00129093	0.000233141	0.000357478	0.00230784	0.000582704
IM	0.0039262	0.0024522	0.000740491	0.00125844	0.00589299	0.000889711	0.00148437	0.0097733	0.00151838	0.0152142	0.0293251	0.00113731	0.000976626	0.00226356	0.00134549	0.00240003	0.00356939	0.00713098	0.00123115	0.00229131	0.0021112	0.000363332	0.000286207	0.000527042	0.00272478	0.000362949	0.000459356	0.00603435	0.000663845	0.00818384	0.0160688	0.000629371	0.000419871	0.000980915	0.000595661	0.000816852	0.00137704	0.0037269	0.000500544	0.00139071	0.00063679	0.000255603	0.000227489	0.000377529	0.00075286	0.000175372	0.000273882	0.00115799	0.000429514
IN	0.00418787	0.00146912	0.00626542	0.00443957	0.00131998	0.00402169	0.00456136	0.00159038	0.00472104	0.00227126	0.00175751	0.0285905	0.0017663	0.0040888	0.00413004	0.00646967	0.00409628	0.00267938	0.000592645	0.00172089	0.00150868	0.000311727	0.00238971	0.0017609	0.000398711	0.0019442	0.000953895	0.000727061	0.00145159	0.000945478	0.000551637	0.0166655	0.000731757	0.00192111	0.00156419	0.00191719	0.00259753	0.000846545	0.000200386	0.000646582	0.0012964	0.000271658	0.00147175	0.00126756	0.000382918	0.001013	0.000888543	0.000540231	0.00136913
IP	0.00368338	0.000693487	0.00185888	0.00199212	0.00104146	0.00197637	0.00112918	0.0015736	0.00191447	0.00218629	0.000960994	0.00126322	0.0466412	0.00143576	0.00180749	0.00292993	0.00214336	0.00259459	0.000401465	0.000923386	0.0017948	0.000145639	0.000655818	0.000908379	0.000411717	0.000546995	0.000301585	0.000673512	0.000801763	0.000891822	0.000755113	0.000692757	0.0205194	0.000845506	0.000712698	0.00111141	0.000998124	0.00116441	0.00014657	0.000319359	0.000933026	0.00018984	0.000531368	0.000765741	0.000338051	0.000452748	0.000355817	0.000464146	0.000615932
IQ	0.0044885	0.00105112	0.00407403	0.00781875	0.0012836	0.00234191	0.00414479	0.00208961	0.00708989	0.00351737	0.0030229	0.00334609	0.00220762	0.0253249	0.00647809	0.00444903	0.00352022	0.00247165	0.000946631	0.00169962	0.00153057	0.000611745	0.00177441	0.00326108	0.000599989	0.00072123	0.000952751	0.000927306	0.00228855	0.0015565	0.00142554	0.00173804	0.000784317	0.0199463	0.00202769	0.001557	0.00146708	0.00114603	0.000343844	0.000741412	0.00152131	0.00027416	0.000912811	0.0016961	0.000443051	0.000588814	0.000837335	0.000631021	0.00190581
IR	0.00384244	0.000876185	0.00263296	0.00466076	0.00164653	0.0022775	0.00342322	0.00210313	0.010946	0.00304868	0.00187279	0.00300332	0.00212822	0.00582356	0.0341601	0.00359653	0.00320641	0.00228165	0.000998387	0.00196145	0.00140639	0.000221765	0.000901575	0.00173424	0.000601069	0.000625101	0.000951388	0.000853354	0.00432305	0.00134779	0.000784438	0.00169017	0.000627097	0.00277564	0.0177359	0.0012221	0.00128112	0.000944055	0.000370678	0.000831258	0.00128796	0.000244265	0.000634366	0.00120171	0.000466238	0.00059424	0.000844718	0.000661305	0.00245897
IS	0.0111168	0.00358067	0.00421641	0.00440429	0.00210015	0.00499659	0.00278036	0.00284377	0.004127	0.00346117	0.00260517	0.00546591	0.00348203	0.0043354	0.00385284	0.0281916	0.0115103	0.00412595	0.000869617	0.00194578	0.00693161	0.000766207	0.0017405	0.00197206	0.000766487	0.00241365	0.00079971	0.00128948	0.00141735	0.00134518	0.0015614	0.00255473	0.00134314	0.00196178	0.00138971	0.0138927	0.00629178	0.00196532	0.000363754	0.000845119	0.00226746	0.000595098	0.0010351	0.00112842	0.000527597	0.00100686	0.000584145	0.000671725	0.00117834
IT	0.00660602	0.00270844	0.0024116	0.00316505	0.00226131	0.00222317	0.00216256	0.00408933	0.00312942	0.00459527	0.00321717	0.00295074	0.00224338	0.00318821	0.00279576	0.00918521	0.0281176	0.00649083	0.000801248	0.00177283	0.00358625	0.000622232	0.00106884	0.00132587	0.000779379	0.000783689	0.000650456	0.00219795	0.00103268	0.00239568	0.00172925	0.00181148	0.000923022	0.00138146	0.00115546	0.00338788	0.0178254	0.00377823	0.000353505	0.000708351	0.00133391	0.000398954	0.000614982	0.000880184	0.000497743	0.000619673	0.00046941	0.000889145	0.000941853
IV	0.008343	0.00430498	0.000996915	0.00164939	0.00582663	0.00145312	0.00158385	0.0234129	0.00179261	0.0153019	0.00720084	0.00135334	0.00197371	0.00176878	0.00182223	0.00328219	0.00581843	0.0374367	0.00127888	0.00263195	0.00444655	0.000785293	0.000389481	0.000745399	0.00251929	0.000498877	0.000435077	0.014424	0.000715061	0.00786062	0.00337153	0.000643596	0.000814773	0.00109263	0.000673544	0.00115205	0.00369249	0.0260928	0.000505684	0.00120403	0.00155399	0.000543748	0.000249815	0.000431719	0.000759003	0.000279439	0.000308729	0.00285952	0.000510621
IW	0.000924612	0.000409258	0.000397661	0.000453855	0.00402711	0.000533535	0.0010576	0.00131429	0.00049231	0.00218095	0.00116232	0.000354842	0.000400433	0.000564102	0.000699275	0.000709366	0.000752145	0.00117623	0.0308956	0.00343533	0.000360397	0.000149852	0.00018801	0.000189094	0.0022864	0.000137335	0.000248599	0.000577851	0.000170688	0.00134743	0.000695519	0.000279796	0.000116599	0.000328494	0.000339723	0.000236285	0.000316213	0.000558744	0.0135106	0.002355	0.000223526	0.000104689	8.44562e-05	0.000135155	0.000780972	0.000120854	0.000164971	0.000287069	0.000147616
IY	0.00239231	0.00135959	0.00117333	0.00152658	0.0110292	0.000798332	0.00447327	0.00305067	0.00135542	0.0049901	0.00228362	0.00136263	0.000906605	0.00152391	0.0017888	0.00175239	0.00174457	0.00304133	0.0043542	0.0325593	0.00105395	0.00029519	0.00047108	0.00055742	0.00555721	0.000264505	0.00126115	0.00135826	0.000559573	0.00200744	0.00118212	0.000985276	0.00031672	0.00082108	0.000670589	0.000702392	0.000784432	0.00137195	0.00165937	0.0174669	0.000649996	0.000278796	0.000311093	0.000486305	0.00228107	0.000192648	0.000714846	0.000727107	0.000470991
KA	0.0438183	0.00440515	0.00767506	0.012236	0.0022782	0.00803837	0.00365215	0.00353669	0.0133702	0.00468551	0.0032571	0.00547863	0.00592025	0.00923404	0.00913082	0.0136883	0.0082427	0.00765824	0.000942416	0.00208962	0.0075471	0.000418536	0.000867397	0.00131864	0.000304293	0.000822595	0.000253732	0.000632521	0.00137128	0.000863465	0.000541548	0.000719983	0.000974642	0.00104156	0.000850334	0.00136799	0.0010226	0.00118788	0.000115176	0.000371101	0.0296273	0.00270464	0.00369694	0.00704929	0.00197257	0.00420845	0.00282867	0.0039601	0.00922744
KC	0.00472748	0.0301535	0.00107854	0.0011969	0.00123378	0.00157945	0.00130635	0.00169364	0.00164116	0.00195654	0.00119602	0.00129943	0.000915199	0.00140248	0.00170203	0.0032622	0.00277404	0.00358769	0.000625427	0.00132778	0.00129047	0.00553819	0.000241592	0.00033228	0.000233416	0.000317185	0.000157198	0.000406032	0.000365065	0.000451693	0.000308789	0.000368094	0.000258687	0.000533811	0.000407104	0.000639098	0.00103756	0.000750672	0.000103218	0.000308339	0.00397281	0.0293719	0.000672478	0.000875773	0.00109387	0.0011643	0.000941882	0.00189657	0.00172657
KD	0.00771827	0.000648819	0.0480947	0.0188616	0.000793232	0.00586469	0.00376239	0.000895966	0.0100981	0.00154934	0.00104911	0.00917308	0.00380814	0.00891768	0.00661275	0.00783124	0.00498172	0.00147713	0.0004569	0.00104437	0.000773941	8.81966e-05	0.00711131	0.00263854	0.000187495	0.000641801	0.000382763	0.000206885	0.00129454	0.000320529	0.000225817	0.00167627	0.000527641	0.00142778	0.000740896	0.000948011	0.000759613	0.000319362	7.10309e-05	0.000240304	0.00844493	0.000820397	0.0242869	0.0127783	0.00125006	0.00466603	0.00381234	0.00135769	0.0093999
KE	0.0134397	0.000849404	0.0201121	0.053105	0.00121312	0.00500343	0.00443662	0.00163721	0.0187757	0.00275146	0.00183401	0.00757425	0.00478082	0.0163437	0.0118315	0.00966457	0.00716385	0.00305885	0.000785099	0.00159076	0.00104008	0.000159333	0.00225491	0.00822734	0.000216671	0.000530592	0.000331724	0.000378856	0.00178023	0.000423583	0.000326267	0.00109801	0.000555308	0.0023453	0.00126577	0.00107337	0.00103062	0.000472895	0.000103233	0.0003296	0.0134877	0.00106246	0.0104948	0.0305874	0.00157336	0.00381474	0.00395962	0.00247211	0.0169239
KF	0.00248476	0.0011237	0.00121805	0.00178121	0.0313871	0.00111775	0.00298898	0.00335115	0.00198279	0.00737561	0.00314778	0.00131337	0.0013389	0.00203485	0.0019691	0.00189789	0.00223732	0.00326826	0.00351014	0.00993283	0.00040834	0.000410936	0.000175916	0.000344193	0.00658271	0.000137258	0.000343529	0.000772298	0.000311643	0.00131991	0.000565809	0.000388027	0.000170623	0.000314912	0.000253573	0.000260906	0.000384612	0.000704443	0.000492663	0.00193948	0.00202457	0.00100079	0.000749276	0.00114057	0.0241918	0.000704496	0.00202448	0.00330098	0.00173343
KG	0.00640955	0.00114058	0.00610291	0.00472211	0.000797431	0.0664236	0.00245995	0.000731646	0.00639737	0.001235	0.000833866	0.00701469	0.00302771	0.00414322	0.0039263	0.00560753	0.00292792	0.00132538	0.000414936	0.000777678	0.00102337	0.000132169	0.000813795	0.00107971	0.000128373	0.00693822	0.000256048	0.000159567	0.000818745	0.000222247	0.000146729	0.00113532	0.000472445	0.000612365	0.000558829	0.000758051	0.000425045	0.000249068	0.000102591	0.000146818	0.00529168	0.000824668	0.00379804	0.00387819	0.000822441	0.033971	0.00186071	0.000908704	0.0051865
KH	0.00331533	0.000795812	0.00418319	0.00403081	0.00172707	0.00239856	0.0266914	0.00093665	0.00516233	0.00177963	0.00102007	0.00390186	0.00173563	0.00452891	0.00520405	0.00340711	0.00222842	0.00145171	0.000993408	0.00406643	0.000438742	0.000100578	0.000526782	0.000875841	0.000382647	0.000304869	0.00245314	0.000241966	0.000719879	0.000370797	0.000200899	0.000628406	0.000228423	0.000985262	0.000799302	0.000497609	0.000394848	0.00025758	0.000117038	0.000865557	0.00289407	0.00125641	0.00247719	0.00272806	0.00202788	0.00164018	0.0180227	0.0014866	0.00453001
KI	0.00537645	0.00225948	0.00168985	0.00314174	0.00406588	0.00132173	0.00212041	0.0302579	0.00510507	0.0137463	0.00566391	0.0017176	0.00223365	0.00320799	0.00407124	0.00276017	0.00477695	0.0180894	0.00148178	0.00259393	0.000905615	0.000179875	0.000278657	0.000546765	0.00072176	0.000183905	0.000214408	0.00616706	0.000592822	0.00271605	0.00177166	0.000337333	0.000610764	0.000596176	0.000497737	0.000402015	0.000848976	0.00390938	0.000189964	0.000535475	0.00394967	0.00184163	0.0010145	0.00208115	0.00392838	0.000813665	0.00149478	0.0267438	0.00363628
KK	0.00912063	0.000984019	0.00801329	0.0128973	0.00108817	0.00587211	0.00464676	0.00193335	0.0505888	0.00289338	0.00201724	0.00688671	0.00458387	0.0120211	0.0199657	0.00713866	0.00647897	0.00289119	0.000697434	0.00165378	0.000802908	9.57051e-05	0.00102933	0.00164678	0.000188293	0.000658165	0.000368333	0.000322304	0.00716854	0.000438195	0.000286915	0.00103255	0.00062275	0.00153253	0.00207779	0.000857509	0.00077325	0.000490593	0.0001119	0.000394736	0.00838377	0.00102272	0.00495619	0.00934665	0.00157069	0.00415545	0.00372217	0.0028097	0.0311228
KL	0.00644346	0.00199611	0.00238545	0.00403497	0.00682949	0.00174742	0.00302898	0.011362	0.00638532	0.0391384	0.0105008	0.00241195	0.00234127	0.00476721	0.00545141	0.00330438	0.00446465	0.00995133	0.00218766	0.00372273	0.000901901	0.000170395	0.000329602	0.000617294	0.00104787	0.00022798	0.000205999	0.00243655	0.00065093	0.00707262	0.00158794	0.000399785	0.00034668	0.000858066	0.000562183	0.000416357	0.000653911	0.00187079	0.00023041	0.000709148	0.00459433	0.00148905	0.00143134	0.00262089	0.00615322	0.00109128	0.00212044	0.0111827	0.00514995
KM	0.00396479	0.00130151	0.00156059	0.00264824	0.00357199	0.00121294	0.0018891	0.00505112	0.00410921	0.00952898	0.0213578	0.0016944	0.00113899	0.00400744	0.00338034	0.00238263	0.00300483	0.00428823	0.00120878	0.00206026	0.000622609	0.00012696	0.000233198	0.000445286	0.000604849	0.000172088	0.000159498	0.00108885	0.000537829	0.00177718	0.0041161	0.000268818	0.000189495	0.000723081	0.000415757	0.000374122	0.000527873	0.000845957	0.000145838	0.000327409	0.00288833	0.00137241	0.000914433	0.00194596	0.00326449	0.000784625	0.00152137	0.00468594	0.00358922
KN	0.00560297	0.000937134	0.0105288	0.00780352	0.000956417	0.00863563	0.00553053	0.000975018	0.00991482	0.00173981	0.00115892	0.0311714	0.0027581	0.00661225	0.00721822	0.00731447	0.00490838	0.00152098	0.000502984	0.00182097	0.000652609	0.000120162	0.00155013	0.00131574	0.000185782	0.000875231	0.000481664	0.000235477	0.00116355	0.000318203	0.000203678	0.00520701	0.000408402	0.000995708	0.000914533	0.000979666	0.000848615	0.000297186	8.86314e-05	0.00030215	0.00536053	0.000945919	0.00685922	0.00574981	0.00124189	0.00572239	0.00475883	0.00144483	0.00844976
KP	0.00383269	0.000505169	0.00298065	0.00371023	0.000833401	0.00239541	0.00141491	0.000929192	0.00406388	0.0014708	0.000669221	0.00169327	0.0562038	0.00236099	0.0032796	0.00350243	0.00285753	0.00165567	0.000441471	0.000881172	0.000599748	6.74003e-05	0.000464252	0.000602264	0.000127673	0.000276494	0.000147108	0.000232556	0.000542766	0.000257963	0.000148137	0.000367905	0.00734721	0.000473914	0.000461955	0.000569512	0.000451463	0.000326518	9.29743e-05	0.000159116	0.00364326	0.000510748	0.00210278	0.0029662	0.000974713	0.00160376	0.00112652	0.00116513	0.00370432
KQ	0.00713991	0.00081666	0.00706622	0.0121242	0.000917832	0.00375474	0.00406819	0.00131304	0.0144738	0.00253276	0.00190093	0.00504046	0.00274053	0.0271202	0.0104515	0.00628881	0.00446728	0.00195913	0.000601128	0.00127584	0.000629461	0.000113509	0.000740632	0.00179193	0.000172784	0.000381902	0.000337252	0.000289478	0.00141045	0.000461747	0.000343205	0.000791134	0.000367761	0.00474034	0.00118928	0.000714347	0.000578823	0.000360448	8.62643e-05	0.000266435	0.00646924	0.000931015	0.00406028	0.00805679	0.00122853	0.00248202	0.00345455	0.00194674	0.0113766
KR	0.00467181	0.000812629	0.0039183	0.00614674	0.00101716	0.00314167	0.00449929	0.00120679	0.0167191	0.00218184	0.00156039	0.0040059	0.00268709	0.00706454	0.0477822	0.00450892	0.0032965	0.00172206	0.000798168	0.00141348	0.000550398	8.09435e-05	0.000493848	0.000995308	0.000175725	0.000378154	0.000304457	0.000290107	0.00185291	0.000374468	0.000199375	0.000710303	0.000411481	0.00115282	0.00585359	0.000563108	0.000606812	0.000332421	0.000119906	0.000270419	0.0044943	0.000871754	0.00262068	0.00472001	0.00124652	0.00204304	0.0029656	0.00202596	0.0117199
KS	0.0120617	0.00214621	0.00792915	0.00918353	0.00129318	0.00660307	0.0035399	0.00162942	0.0110865	0.00236889	0.00164733	0.00876203	0.00466941	0.00718735	0.00728353	0.0315945	0.0106306	0.00278726	0.000803362	0.00180513	0.00165788	0.000302619	0.00108869	0.00150113	0.000244638	0.000736897	0.000364708	0.000379824	0.00120602	0.000484777	0.000315687	0.00130608	0.000841896	0.00133703	0.000975347	0.00402771	0.00151236	0.000497226	0.000151982	0.000347784	0.0100471	0.00167129	0.00455765	0.00598003	0.00159419	0.00410242	0.00288599	0.00225715	0.00851431
KT	0.00725873	0.00233206	0.00508917	0.0065593	0.00139669	0.00339848	0.00329992	0.00291018	0.0111906	0.00317794	0.00240902	0.00490061	0.00364253	0.00597089	0.0058776	0.0108467	0.0321956	0.00489621	0.000706634	0.00162509	0.00100263	0.000164199	0.000784665	0.00112093	0.000328682	0.000401555	0.000270069	0.000708636	0.00105904	0.000605581	0.000533805	0.000825391	0.000916615	0.00103995	0.000830131	0.00156037	0.00453783	0.000849298	0.00030734	0.000326083	0.00599129	0.00153439	0.00306203	0.0045996	0.00159535	0.00200896	0.00231194	0.00350775	0.00703168
KV	0.00908296	0.00344355	0.00226963	0.00416295	0.0038307	0.00190162	0.00255103	0.0142687	0.00571498	0.00981538	0.00398685	0.00228802	0.00309003	0.00389597	0.00418551	0.0038338	0.00689766	0.0332923	0.00115264	0.0027864	0.00149904	0.000259748	0.000313796	0.000829479	0.000651028	0.000262911	0.000219094	0.00351322	0.000735891	0.00185565	0.00130826	0.000398034	0.000574853	0.000895365	0.000640924	0.000502745	0.00113683	0.00634972	0.00019474	0.000642565	0.00662731	0.00255897	0.00133779	0.00272175	0.00336225	0.00111162	0.0018675	0.0151737	0.0044134
KW	0.000938769	0.000379268	0.000607006	0.000934476	0.00279022	0.000449608	0.00143062	0.000729124	0.00100416	0.00141516	0.000684768	0.000477485	0.000527747	0.000909166	0.00128412	0.000750462	0.000841448	0.00082338	0.0336398	0.00342799	0.000110259	0.00011687	7.17692e-05	0.000177034	0.000682226	0.000104567	0.000141949	0.000323217	0.000134341	0.000242523	0.000132097	0.000107155	6.96372e-05	0.000114599	0.000165664	0.000104506	9.97523e-05	0.000156656	0.00448649	0.000473242	0.000872086	0.000636206	0.000386278	0.000610721	0.00307719	0.000316158	0.00106842	0.000922584	0.000890155
KY	0.00295124	0.00109967	0.0015886	0.00235387	0.00921011	0.00104883	0.0057428	0.00192204	0.00284648	0.00372812	0.00177108	0.00186298	0.00127781	0.00212266	0.00295115	0.00234777	0.00204685	0.00233881	0.00384815	0.0296078	0.000473092	0.000132681	0.000235298	0.00047343	0.00174041	0.000209065	0.000892984	0.000394697	0.000442083	0.000723349	0.000382063	0.000373099	0.000174561	0.000363223	0.000458653	0.00031274	0.000397274	0.000494432	0.000583591	0.00865571	0.00269463	0.00127025	0.00106331	0.00168963	0.00955472	0.000759336	0.00396839	0.00247219	0.00260086
LA	0.0416399	0.00662992	0.00389014	0.00584553	0.00423583	0.00793432	0.00303131	0.00748378	0.00513605	0.0102661	0.00644819	0.00333263	0.0044193	0.00488284	0.00460657	0.0109735	0.00762359	0.0125259	0.00154431	0.00275684	0.0255758	0.00121819	0.00119508	0.00207258	0.0015996	0.00355922	0.000696099	0.00336348	0.00154301	0.00389605	0.00254622	0.00147634	0.00148095	0.00202642	0.00141822	0.0037291	0.00354797	0.00564441	0.000458912	0.00103759	0.00814063	0.000998963	0.00100185	0.00159024	0.000838597	0.00148534	0.000793511	0.00145535	0.00156821
LC	0.00559397	0.0278381	0.000728694	0.000855196	0.00226463	0.00139095	0.00104735	0.00320056	0.00088036	0.00416729	0.00282972	0.00105181	0.000805161	0.00101512	0.000935359	0.00337139	0.00293413	0.00521803	0.000795932	0.00139273	0.00370845	0.00490696	0.000597997	0.000646565	0.00122601	0.000736552	0.000256867	0.00193591	0.000407015	0.0026592	0.00148991	0.000639555	0.000382778	0.000509541	0.000525745	0.00135603	0.00204083	0.00301681	0.00026093	0.000699767	0.00100262	0.00682535	0.000247821	0.000340662	0.000368008	0.000250044	0.00025506	0.000538592	0.000304437
LD	0.00457151	0.000845793	0.0430127	0.0107114	0.00122922	0.00441426	0.00287438	0.00117667	0.00488263	0.0018989	0.00117371	0.00592128	0.00292518	0.00536312	0.00378382	0.00537886	0.0037485	0.00159887	0.000672661	0.00129009	0.00158415	0.000206846	0.0196244	0.00440682	0.000404322	0.00151323	0.000731533	0.000482253	0.00156185	0.000804054	0.000440011	0.00310921	0.000885089	0.00218713	0.00114606	0.0015779	0.00151348	0.000668234	0.000186044	0.000482153	0.00251653	0.000345667	0.00902635	0.00373456	0.000627258	0.00178568	0.0014782	0.000699991	0.00208517
LE	0.00827086	0.000878667	0.0127329	0.0384346	0.00161816	0.0038586	0.00363679	0.00231043	0.00913549	0.00365473	0.00202226	0.00448829	0.00353818	0.0100871	0.00740639	0.00658818	0.00538347	0.00312299	0.00126284	0.001987	0.00250592	0.000246888	0.00439242	0.0200545	0.000550848	0.000995538	0.000768458	0.000890036	0.0028199	0.0013885	0.000855251	0.00204921	0.00112846	0.00435178	0.00212249	0.00169579	0.00183389	0.00123793	0.000239644	0.00088948	0.0039014	0.000409443	0.00362706	0.00988093	0.000699939	0.00145441	0.00160331	0.0010873	0.00357924
LF	0.00273192	0.00148782	0.000835767	0.00108317	0.0351454	0.000908313	0.0025442	0.00566071	0.00104601	0.011842	0.00496328	0.000934487	0.00103364	0.00117501	0.00124619	0.00164496	0.00196977	0.00523793	0.00509769	0.00963889	0.00119666	0.000259639	0.000311004	0.000418793	0.0255382	0.000301338	0.000574136	0.0032336	0.00040996	0.00621317	0.00261305	0.00041345	0.000429128	0.000507999	0.000479177	0.000533965	0.000838128	0.00240237	0.00210051	0.00421545	0.000632437	0.000269466	0.000252113	0.000307781	0.00574587	0.000199521	0.000514515	0.00106061	0.000401921
LG	0.00946251	0.00197608	0.00403128	0.00319887	0.00147406	0.0474053	0.00191905	0.00170708	0.00354181	0.00230441	0.00149275	0.00440227	0.00256604	0.00336077	0.00303079	0.00596816	0.00357651	0.00250277	0.000629495	0.00126365	0.00447369	0.000386173	0.00156878	0.00129394	0.000635282	0.0214324	0.000530485	0.000567731	0.00111285	0.000748176	0.000620137	0.00227324	0.000815854	0.00121232	0.00105449	0.00204801	0.00146819	0.00109	0.000227918	0.000655613	0.00212418	0.000399612	0.00106494	0.00108614	0.000402275	0.0088799	0.000609705	0.000492088	0.00122164
LH	0.00296724	0.00100106	0.0025314	0.00256296	0.00303172	0.00165303	0.0251015	0.00157469	0.00336183	0.00291874	0.0016701	0.00365938	0.0016836	0.00407727	0.00377806	0.00278437	0.00221614	0.00198091	0.00132678	0.00416969	0.00116907	0.00033175	0.00108119	0.00125255	0.00116655	0.000724409	0.0106885	0.000880433	0.00134627	0.00142355	0.000923097	0.00220529	0.000541185	0.00252303	0.00199601	0.00110697	0.00106776	0.00091231	0.000473312	0.00222497	0.000979214	0.000330624	0.000731194	0.000789209	0.000937477	0.000460688	0.00561309	0.000526351	0.00112605
LI	0.00526488	0.00257063	0.000968552	0.00152534	0.00642226	0.00108378	0.00157499	0.0345677	0.00174706	0.0200433	0.00787342	0.00110328	0.00155118	0.00179699	0.00179206	0.00238762	0.00394697	0.0226242	0.00174909	0.00278981	0.00267733	0.000545984	0.000390988	0.000571003	0.00297594	0.000344455	0.00033004	0.0251679	0.000653507	0.0109491	0.00445863	0.000517043	0.000611611	0.000985653	0.000639508	0.00072112	0.00204111	0.0141978	0.000466346	0.00102118	0.00114035	0.000400077	0.000316009	0.000501526	0.00111676	0.000242766	0.000380132	0.00535905	0.000598554
LK	0.00700467	0.00107311	0.0053006	0.00885072	0.00156333	0.00395022	0.0039325	0.00269243	0.0361565	0.00409117	0.00242876	0.00477552	0.00316284	0.00858321	0.0154003	0.00541187	0.00471559	0.00325415	0.000885388	0.0019003	0.00225274	0.000204252	0.00160224	0.00317412	0.000738631	0.00118843	0.00102213	0.000958035	0.0156155	0.00234479	0.00132683	0.00233243	0.000848834	0.0034668	0.00572002	0.00159012	0.00178925	0.00125177	0.000325742	0.000860188	0.00279022	0.000433799	0.0015342	0.00256276	0.000633251	0.0011017	0.00147675	0.00100439	0.00796419
LL	0.00612767	0.00289761	0.00137982	0.00214567	0.0109082	0.00145222	0.00214311	0.018063	0.00254843	0.0454269	0.0122183	0.00154458	0.00179234	0.00300818	0.00272981	0.00266167	0.00389448	0.0147533	0.00318192	0.0041714	0.00259297	0.000493473	0.000504081	0.00083348	0.00523538	0.000465264	0.000465282	0.010895	0.000972736	0.0286875	0.00672365	0.000777476	0.000705995	0.00147314	0.00099936	0.000796197	0.00217917	0.00718963	0.000972612	0.00164085	0.00132942	0.000406282	0.000384169	0.000604522	0.00201096	0.000328122	0.000486092	0.00297796	0.000859028
LM	0.0040022	0.00191294	0.000931975	0.00150165	0.00559914	0.00102377	0.00143612	0.00917939	0.00173276	0.0148275	0.0258665	0.00107492	0.000935128	0.00251741	0.00174063	0.00213641	0.00289173	0.00681604	0.00150815	0.00232861	0.00172057	0.00067836	0.000342715	0.000569922	0.00342171	0.000343154	0.000316615	0.0052165	0.000848617	0.00815592	0.0168365	0.000546235	0.000409933	0.00109572	0.00071059	0.000598461	0.00130918	0.00379033	0.000528869	0.000889573	0.000926876	0.000379116	0.000287912	0.000495246	0.00102968	0.000261497	0.00045078	0.001491	0.00063077
LN	0.00430827	0.00140643	0.00651529	0.00453345	0.00131071	0.00485171	0.00454105	0.00141551	0.00468868	0.0023368	0.00146291	0.0270857	0.00224438	0.00457868	0.00433127	0.00636755	0.00435436	0.00176361	0.000731527	0.00196893	0.00171237	0.000257856	0.00243161	0.00178798	0.000448676	0.00189628	0.0011648	0.000675193	0.00177382	0.00107661	0.000759632	0.0174258	0.000619129	0.00231527	0.00205385	0.00186165	0.00165174	0.000771763	0.000241464	0.000897007	0.00178003	0.000387104	0.00209068	0.00169137	0.000544147	0.00142286	0.00187228	0.000598142	0.00191215
LP	0.00424618	0.000747754	0.00254718	0.00277831	0.00134239	0.00236052	0.0013823	0.00179502	0.00255223	0.00244758	0.00112902	0.00163899	0.0467696	0.00196555	0.00223022	0.00358645	0.00266288	0.00297098	0.000612487	0.00116648	0.00201864	0.000157643	0.000840852	0.00129153	0.0005322	0.000749821	0.000295397	0.000898104	0.00105496	0.000939853	0.000443211	0.000795911	0.0213073	0.00100829	0.000868266	0.00121437	0.00118038	0.00123858	0.000133088	0.000403028	0.00152482	0.000343633	0.000815277	0.00107916	0.00049478	0.000677986	0.000535301	0.00067659	0.0010684
LQ	0.00647867	0.00108348	0.00545627	0.00982148	0.00174773	0.00304221	0.00450642	0.0023459	0.00878525	0.00432375	0.00289203	0.00442247	0.002453	0.0276924	0.0084232	0.00595472	0.00464531	0.00293473	0.00105461	0.00191937	0.00210623	0.000194502	0.00185687	0.00413297	0.000569701	0.00102498	0.0011928	0.00105502	0.00292664	0.00202764	0.00150512	0.00253272	0.000803202	0.0181928	0.0029927	0.00157097	0.00169922	0.00127521	0.000356166	0.000740291	0.00268583	0.000413011	0.00161502	0.00267065	0.000626166	0.000880146	0.00132995	0.000939068	0.00316625
LR	0.00533886	0.00104001	0.00374157	0.00609848	0.0018348	0.00291072	0.00403927	0.00241084	0.013129	0.00388552	0.00223005	0.00363452	0.00241583	0.00757238	0.0372914	0.004542	0.00393894	0.00286242	0.00121029	0.00220537	0.00186301	0.000192801	0.0012095	0.00236718	0.000611378	0.00085818	0.000970542	0.00108919	0.00522757	0.0017717	0.00105746	0.00199341	0.000858279	0.00317874	0.0186129	0.0012989	0.00159089	0.0011379	0.000439782	0.000860494	0.00193703	0.000429753	0.00111268	0.00187327	0.000716251	0.000874427	0.00131958	0.000884863	0.00374335
LS	0.0124964	0.00334483	0.00562933	0.00599527	0.00238026	0.00603521	0.00315196	0.00303694	0.00539308	0.00448856	0.00303114	0.00718159	0.00398105	0.00570003	0.00470544	0.0304616	0.0120405	0.00441112	0.0012441	0.00247065	0.00678946	0.000752707	0.002003	0.00246938	0.000834967	0.00218194	0.000990202	0.00150325	0.00182853	0.00203699	0.00131632	0.00294758	0.00137139	0.00279467	0.00194218	0.0130937	0.00607512	0.00204799	0.000352522	0.000896587	0.00365262	0.000775852	0.00178663	0.00195752	0.000851126	0.00149559	0.00113174	0.00101071	0.00216334
LT	0.00758057	0.00285238	0.0034331	0.00422281	0.00392519	0.00277149	0.0029198	0.00468054	0.00413339	0.005787	0.00367258	0.00390646	0.00301037	0.00376306	0.00358479	0.0100581	0.0276571	0.00706958	0.00129618	0.00208123	0.00371123	0.000582144	0.00125097	0.00183889	0.00101139	0.00091164	0.000657154	0.00259097	0.00147695	0.00286137	0.00158657	0.0020366	0.00105805	0.00177323	0.00122363	0.00356954	0.0180544	0.00409484	0.000383834	0.000777244	0.00203179	0.000640197	0.00101665	0.00138469	0.000771731	0.000741878	0.000851321	0.00134454	0.00148346
LV	0.00909989	0.0047963	0.00130374	0.00214555	0.00668327	0.001667	0.00196186	0.0236603	0.00217967	0.017052	0.00705568	0.00130306	0.00230333	0.00248661	0.0021724	0.00343428	0.00606284	0.0389833	0.00202152	0.00316352	0.00487841	0.00104463	0.000444755	0.000995798	0.00254059	0.000566237	0.000416447	0.0152894	0.000812074	0.00830198	0.00355011	0.000674854	0.000813311	0.00120526	0.000862525	0.0010799	0.00323528	0.024188	0.000481337	0.00133734	0.00185513	0.000673372	0.000393233	0.000634676	0.00112064	0.000358202	0.000492278	0.00382627	0.00074528
LW	0.000970631	0.00049409	0.000430798	0.000549078	0.00414462	0.000492762	0.000991557	0.00130956	0.000522568	0.0026861	0.00110645	0.000471141	0.000418861	0.000678006	0.00085783	0.000790507	0.000725163	0.0012488	0.0299473	0.00322997	0.000356577	0.000145289	0.000276977	0.000416569	0.00219345	0.000133412	0.000216049	0.000634423	0.000194595	0.00124559	0.000536759	0.000175451	0.000139302	0.000250021	0.000354355	0.000227733	0.000278768	0.000566147	0.0154346	0.00241003	0.000295816	0.000160203	0.000132502	0.000195291	0.00106863	0.000140591	0.000249238	0.000370568	0.000245647
LY	0.00255655	0.00132979	0.00117581	0.00154607	0.0110275	0.000967319	0.00434312	0.00334167	0.00173774	0.00580679	0.00261576	0.00151017	0.00111434	0.00168837	0.00219847	0.00196248	0.00183365	0.00341558	0.00419417	0.0341197	0.00106936	0.000484201	0.000523753	0.000729037	0.00576416	0.000296472	0.00141979	0.00174906	0.000643524	0.00228836	0.00107348	0.00110766	0.000310827	0.000806934	0.000980609	0.000637496	0.000884924	0.00152276	0.00157453	0.0182869	0.000821411	0.000385429	0.000355039	0.000500853	0.00329153	0.000285581	0.00109544	0.000915295	0.000596057
MA	0.0330577	0.00597374	0.00253674	0.00356322	0.00355842	0.00596594	0.0020652	0.00498646	0.00302713	0.00632151	0.00524632	0.00264359	0.00363472	0.00345949	0.00277365	0.00906123	0.00582003	0.00904319	0.00111402	0.00198884	0.01955	0.000914031	0.00070112	0.0019796	0.00100322	0.00219018	0.000623985	0.00211528	0.000901052	0.00280069	0.00187036	0.00113647	0.00135145	0.00130987	0.000883824	0.00480002	0.00442646	0.0041695	0.000270949	0.000874627	0.00540776	0.000602611	0.000703369	0.000957111	0.000534088	0.000857376	0.000488329	0.000920614	0.00107885
MC	0.00483747	0.0212524	0.000601956	0.000764946	0.00168025	0.00103801	0.000656383	0.00256644	0.000829967	0.00264815	0.0027944	0.000867255	0.00066842	0.00082075	0.000652428	0.00251062	0.002685	0.00459973	0.000536697	0.00106925	0.00274751	0.00447781	0.000496962	0.000278507	0.000849261	0.000394214	0.000341685	0.00128903	0.000329126	0.00131621	0.00474711	0.000554538	0.000269293	0.000680755	0.000319218	0.000878038	0.00158895	0.00259771	0.000160431	0.000597177	0.000639231	0.00568692	0.000139587	0.000153147	0.000336788	0.00015871	0.000150241	0.000389813	0.000202021
MD	0.00240993	0.000467486	0.029519	0.00666993	0.000608516	0.00223409	0.0017503	0.000635504	0.00260584	0.000953163	0.000730094	0.00367155	0.00159618	0.00319692	0.00206623	0.0030157	0.00263702	0.000870841	0.00039173	0.000757832	0.000740295	0.000117189	0.0151694	0.00329363	0.000246324	0.000637766	0.0004119	0.000254532	0.000746495	0.000389163	0.000279158	0.00177917	0.000523292	0.00181721	0.000614523	0.00110641	0.00113352	0.000431165	8.11325e-05	0.000301246	0.00145348	0.00024606	0.00545753	0.00214757	0.000335634	0.000866604	0.000719124	0.000358474	0.00130219
ME	0.00421207	0.000502124	0.00832753	0.0287201	0.000999916	0.00194873	0.00208134	0.00113727	0.00500055	0.0018778	0.00130055	0.00264333	0.00180018	0.00604536	0.0040014	0.00354834	0.0029249	0.0017277	0.000570621	0.00117652	0.00142454	8.76661e-05	0.00301484	0.0170903	0.000332053	0.000476738	0.000376755	0.00041532	0.00163265	0.000831146	0.000421661	0.0011973	0.000566578	0.00310514	0.00125878	0.00108063	0.00106753	0.000601995	0.000153071	0.000406338	0.00217308	0.000334009	0.00217364	0.00640973	0.00046327	0.000805792	0.000881558	0.000674378	0.00208719
MF	0.00169615	0.00131616	0.000487392	0.000642165	0.0313693	0.000729994	0.00167662	0.00404731	0.000686823	0.0072096	0.0036858	0.000677798	0.000986318	0.000932129	0.000802419	0.00150213	0.00133385	0.00345992	0.00340818	0.00788479	0.000748255	0.000186688	0.000182244	0.000271345	0.0198072	0.000358039	0.000422282	0.00204419	0.000236077	0.00359972	0.00217669	0.000464193	0.000351161	0.000384981	0.000275975	0.00258225	0.000635088	0.00149466	0.00133199	0.00417904	0.000403752	0.00029213	0.000172389	0.000203494	0.00487565	0.000138031	0.000357524	0.000787793	0.00029277
MG	0.00654216	0.00144426	0.00244107	0.00185018	0.00104761	0.0422101	0.0012115	0.00097956	0.00204822	0.0014246	0.0012102	0.00319229	0.0016471	0.00192187	0.00180946	0.00485654	0.00287139	0.00161732	0.00059236	0.000794838	0.00297951	0.000397174	0.000963803	0.000762848	0.000305538	0.0197108	0.000306304	0.000347444	0.000620618	0.000532396	0.000454109	0.00651739	0.000517156	0.00167722	0.000674288	0.00161172	0.00109917	0.000657679	0.000200861	0.000344331	0.00135954	0.000221827	0.000691944	0.000688028	0.000259047	0.00651207	0.000339688	0.000301393	0.000702212
MH	0.00173302	0.000607363	0.00203839	0.00187592	0.00171835	0.00101147	0.0214435	0.000962647	0.00232612	0.00170752	0.00121143	0.00242978	0.000974616	0.00296329	0.00251812	0.00175156	0.00137916	0.00115726	0.000805312	0.00327838	0.000620365	0.000165763	0.000728705	0.00138158	0.000948881	0.000316368	0.0111291	0.000454231	0.000750815	0.00122264	0.000465314	0.00159681	0.000266006	0.00158113	0.000833692	0.000587733	0.000881049	0.000741147	0.000276541	0.00175555	0.000616133	0.000214376	0.000470644	0.000551355	0.000480286	0.000306315	0.00382205	0.000327127	0.000815519
MI	0.00373615	0.00188781	0.000642834	0.00112468	0.00502807	0.000794299	0.00103231	0.0297271	0.00121985	0.0160567	0.00773494	0.000818877	0.00114071	0.00130178	0.00136344	0.00164897	0.00308735	0.0166585	0.00116837	0.0021131	0.00163371	0.00042357	0.000184558	0.000400911	0.00243779	0.00023728	0.000243375	0.0202702	0.000442406	0.00807013	0.00366212	0.000443748	0.000496394	0.000621234	0.000443678	0.000529858	0.0013787	0.0111073	0.000355511	0.000758154	0.000793402	0.000365319	0.00019594	0.00033688	0.000844964	0.000172867	0.00023921	0.0044893	0.000495491
MK	0.00381892	0.000522515	0.00280463	0.00469695	0.00106135	0.00239106	0.00251937	0.00133468	0.0325458	0.0021543	0.00196617	0.00317057	0.00178468	0.00546849	0.00957112	0.00336384	0.00292637	0.00164208	0.000464746	0.00122385	0.000935255	9.00029e-05	0.000922701	0.00152784	0.000298899	0.000617387	0.000528286	0.000497304	0.0125241	0.000874115	0.000632718	0.00138274	0.000512064	0.00205933	0.00287954	0.000984347	0.000831451	0.000556946	0.000121543	0.000473279	0.00156512	0.000281753	0.0009001	0.00149715	0.000416546	0.000648008	0.000815532	0.000646996	0.00521111
ML	0.00412787	0.00219111	0.000906565	0.00150325	0.00819022	0.0010104	0.001659	0.0131551	0.00188407	0.0388223	0.0103005	0.00122275	0.0014676	0.00235667	0.00190735	0.00182327	0.00272774	0.00978056	0.00181251	0.00301738	0.00174544	0.00033146	0.000273343	0.000583282	0.00385894	0.000315824	0.000350479	0.00856117	0.000516789	0.0254168	0.00576589	0.00153402	0.000455916	0.000999303	0.000620005	0.000537177	0.00118815	0.00487043	0.000627826	0.00114495	0.000863567	0.000273307	0.000246682	0.000400817	0.00132008	0.000228615	0.000350001	0.00218484	0.000688934
MM	0.00262361	0.00138572	0.000591796	0.000977232	0.00416493	0.00071393	0.000965924	0.00631058	0.00108242	0.0111836	0.0275441	0.00103787	0.000622404	0.0020546	0.00115291	0.00165262	0.00213564	0.00500876	0.00097471	0.00175156	0.00106747	0.000197891	0.000258062	0.000480881	0.00241029	0.00020011	0.000351047	0.00307651	0.000363991	0.00544857	0.0113893	0.000504505	0.000250988	0.0015191	0.000380181	0.000489966	0.000979113	0.00219035	0.000280976	0.000613182	0.000664074	0.00024172	0.000223291	0.000289982	0.00065701	0.000180164	0.00023078	0.00107	0.000516929
MN	0.0032821	0.0011123	0.00478583	0.00313339	0.000931056	0.00325865	0.0028837	0.00109025	0.00376901	0.0016642	0.00139735	0.023914	0.00122129	0.00330798	0.00345507	0.00466828	0.00388776	0.00134678	0.000451978	0.00134883	0.00129856	0.000488605	0.00177581	0.00137163	0.000441288	0.00125418	0.000889776	0.000446747	0.00122526	0.000898238	0.000522512	0.0306478	0.000404065	0.00161332	0.00129588	0.00171701	0.00146732	0.000553551	0.000146511	0.000690958	0.00112979	0.000266237	0.00139229	0.00121369	0.000415956	0.00081795	0.000816617	0.000375209	0.00136371
MP	0.00289554	0.000498673	0.00154024	0.00156668	0.000980402	0.00163927	0.000826842	0.00112559	0.00161118	0.00186629	0.000989151	0.00102297	0.0445917	0.00123044	0.00139542	0.00230147	0.00162818	0.00161606	0.000415747	0.000695148	0.00162069	0.000101593	0.000590916	0.000713664	0.000793696	0.000594459	0.000200245	0.000716537	0.000642092	0.000766543	0.000478578	0.000421223	0.0174955	0.000580931	0.000461053	0.00117368	0.000873004	0.00113828	0.000100397	0.000320248	0.00102185	0.000174311	0.000511525	0.000790927	0.000336115	0.000456221	0.000321917	0.000470161	0.000698811
MQ	0.00333926	0.000738885	0.00311792	0.00545024	0.00105736	0.00166138	0.00371771	0.00128655	0.00495679	0.00264671	0.00215426	0.00302006	0.00128457	0.0219767	0.00443593	0.00344488	0.00293014	0.00182689	0.000618502	0.00130604	0.00107845	0.000142639	0.00113446	0.00239853	0.000320843	0.000448991	0.000843243	0.000517513	0.00138709	0.00133143	0.000991115	0.00173254	0.000395207	0.018296	0.00161743	0.000980947	0.000965012	0.00070416	0.000138594	0.00049661	0.00126785	0.000223178	0.000984035	0.00156081	0.000367974	0.000487399	0.00092088	0.000510374	0.00168487
MR	0.00294485	0.000667866	0.00225315	0.00370246	0.00104991	0.00176893	0.00253846	0.00138377	0.00849344	0.00222347	0.00158131	0.00267156	0.00138439	0.00500316	0.0311176	0.00274416	0.00236335	0.00162924	0.000666991	0.00144551	0.00114543	0.000182121	0.000515216	0.00116089	0.000380433	0.000545767	0.00058564	0.000555327	0.00317099	0.00122089	0.000567913	0.00138099	0.00049894	0.00184974	0.0140888	0.000777415	0.0021168	0.000599121	0.000218789	0.000696968	0.0011491	0.000330992	0.000658629	0.00107233	0.000468882	0.000514157	0.000768493	0.000595317	0.00264747
MS	0.00922556	0.00277783	0.00342993	0.00353164	0.00195745	0.00483055	0.00217047	0.00189633	0.00322475	0.00261847	0.00288583	0.00452327	0.00277187	0.00335252	0.00300883	0.0258126	0.00891439	0.00305585	0.00102839	0.00157202	0.00460026	0.000733818	0.00124188	0.00227182	0.000667538	0.00252987	0.000556213	0.00084186	0.00108433	0.00110738	0.00113915	0.00192688	0.00115176	0.00153312	0.00113115	0.010808	0.00754088	0.00268151	0.000217417	0.000658611	0.00218426	0.000456392	0.00105538	0.0012274	0.000484867	0.000959144	0.000608417	0.000621313	0.00126798
MT	0.00491913	0.00233012	0.00182386	0.00224041	0.00186965	0.00179767	0.00152418	0.0029127	0.00228836	0.00326985	0.00260082	0.0022013	0.00179914	0.00220413	0.00203599	0.00654631	0.020421	0.00460129	0.000584226	0.00141105	0.00232524	0.000776499	0.000631056	0.000906887	0.00062871	0.000706334	0.000380174	0.00141616	0.000755861	0.001311	0.00101599	0.00112474	0.000605888	0.00111139	0.000694884	0.00283005	0.0188553	0.00262251	0.000163226	0.000502919	0.00118668	0.000413506	0.000604732	0.00081117	0.000409992	0.000424377	0.000450635	0.000776572	0.000922123
MV	0.00684963	0.00327638	0.00081942	0.00140382	0.00500799	0.00121092	0.00124329	0.0177351	0.00166521	0.012204	0.00686993	0.00106055	0.0016364	0.00161586	0.00146317	0.00259479	0.0048874	0.0316221	0.00104536	0.00213884	0.00363618	0.000755828	0.000280124	0.000664809	0.00159774	0.000381207	0.000335651	0.0111913	0.000541475	0.00540917	0.00401272	0.000592086	0.000582848	0.000881237	0.000576354	0.000748172	0.00289357	0.0197899	0.000309736	0.000750811	0.0012024	0.000576127	0.00027449	0.000466911	0.000812428	0.000256147	0.000290593	0.00275021	0.000596288
MW	0.000717231	0.000314728	0.000347632	0.000446146	0.00368127	0.000375205	0.000847919	0.000990022	0.000496224	0.00178052	0.00108162	0.000363325	0.00027967	0.000466853	0.000774424	0.00081734	0.000527468	0.000896148	0.0399897	0.00273842	0.000311487	0.000107731	0.000149133	0.000175218	0.002436	0.000140152	0.000182925	0.000346874	0.000141283	0.00108028	0.000456269	0.000127099	9.46493e-05	0.000189159	0.000272078	0.000143641	0.000165292	0.000338158	0.011881	0.00127063	0.000194154	0.000104112	0.000102465	0.000146553	0.000969496	0.000113266	0.000272728	0.00023163	0.000142883
MY	0.00172443	0.00089491	0.000792725	0.0011874	0.00823382	0.000664767	0.00319419	0.00212494	0.00119393	0.00338431	0.00206014	0.00107351	0.000784771	0.00141558	0.00141252	0.001303	0.00132449	0.00201625	0.00296976	0.0263446	0.000834271	0.000218929	0.000312988	0.000529151	0.00416867	0.000224413	0.0009377	0.000994236	0.000624977	0.00156326	0.000925035	0.00127737	0.000251539	0.000618363	0.000485022	0.000572562	0.000702157	0.0012532	0.00108139	0.0147361	0.000501547	0.000315411	0.000282672	0.000346051	0.00245952	0.000231425	0.000855744	0.000644563	0.000454638
NA	0.0307887	0.00387078	0.00485682	0.00692298	0.00224364	0.00662046	0.00230963	0.00271713	0.00556486	0.0037327	0.00301203	0.00390393	0.00513385	0.00532125	0.00411431	0.0117248	0.00670212	0.00596783	0.000976174	0.00181281	0.016606	0.000727604	0.0013089	0.00141353	0.000532872	0.00186471	0.00038952	0.00101018	0.00100323	0.00119414	0.00083514	0.00125461	0.00118599	0.00160389	0.00102414	0.00313384	0.00219491	0.00222691	0.000181967	0.0005206	0.0778013	0.00596955	0.00661585	0.0114029	0.00352672	0.0107593	0.00424879	0.00604735	0.0130909
NC	0.00296311	0.0296683	0.00108816	0.000683853	0.000658404	0.00115077	0.000815714	0.00114762	0.000830738	0.00124914	0.000791015	0.00107286	0.000959894	0.000863503	0.00087818	0.00250939	0.00200765	0.0021285	0.000354309	0.000690725	0.00181752	0.00804909	0.000870002	0.000442089	0.000427279	0.000517758	0.00024038	0.000637835	0.000353364	0.000814848	0.000626779	0.000767109	0.000310138	0.000489042	0.00042206	0.00142075	0.00136924	0.0014104	0.000104304	0.000353176	0.00634129	0.0854101	0.000964551	0.00120573	0.00157081	0.0021179	0.00230445	0.00333031	0.00212682
ND	0.00344587	0.000582976	0.0344687	0.00934564	0.000670878	0.00356941	0.00222452	0.000603701	0.00385981	0.000969891	0.000784236	0.00538278	0.00247404	0.00454828	0.00279178	0.00457979	0.00276132	0.00100737	0.000333849	0.000902034	0.000714894	0.000186987	0.0188675	0.00304076	0.000440934	0.000713755	0.000369574	0.000192291	0.00102882	0.000296535	0.000248002	0.00203668	0.000550087	0.0010634	0.000693173	0.000953495	0.0008012	0.000292185	8.56559e-05	0.000246897	0.0135127	0.00161245	0.0761233	0.0249381	0.00220829	0.00810158	0.00667452	0.00226703	0.0124492
NE	0.00595801	0.000554315	0.0110787	0.0325281	0.000775723	0.00308132	0.00233388	0.000995514	0.00732251	0.00171275	0.00104849	0.00411351	0.00299652	0.00819236	0.00493082	0.00538757	0.00380264	0.00172479	0.0005185	0.0011007	0.001124	0.000173268	0.00326458	0.0145305	0.000313655	0.00065124	0.000361465	0.000331364	0.00162967	0.000502349	0.000307597	0.00126275	0.00062754	0.00212478	0.0012039	0.00181355	0.00112748	0.000511027	0.000106196	0.00030163	0.0246333	0.00192509	0.0231708	0.0925036	0.0027652	0.0072569	0.00787325	0.00466073	0.0255179
NF	0.00205601	0.00106848	0.00106659	0.00122983	0.0248534	0.00093239	0.00247078	0.00285741	0.00118	0.00491858	0.00293702	0.0015685	0.001046	0.00139972	0.00147487	0.00200444	0.0016641	0.00376896	0.00309427	0.00915063	0.000610976	0.000227827	0.000256598	0.00041725	0.0163801	0.000217528	0.000553507	0.00121148	0.000415857	0.00214537	0.00144084	0.00040818	0.000291467	0.000381699	0.000383111	0.000577598	0.000561389	0.00107765	0.00113068	0.00524275	0.00371078	0.00189193	0.00152502	0.00214019	0.0780702	0.00135752	0.00473014	0.00668444	0.00262277
NG	0.00483286	0.00108253	0.00373297	0.0031136	0.000738999	0.0405937	0.0014801	0.000705804	0.00302426	0.000987516	0.000648856	0.00413265	0.00216439	0.0023749	0.00207467	0.00535885	0.00243977	0.00118178	0.000451315	0.000926971	0.00274756	0.000262894	0.00124514	0.000833715	0.000283377	0.014085	0.000278998	0.000235126	0.000857117	0.000439675	0.000308275	0.0016978	0.000634546	0.000907234	0.000531736	0.00141295	0.00117756	0.000441639	0.000104357	0.000233683	0.0123715	0.00167968	0.00491845	0.00478607	0.00141355	0.0821587	0.00277458	0.00135115	0.00604395
NH	0.00234863	0.000639673	0.0029664	0.00307925	0.00135527	0.00156106	0.0256511	0.000777564	0.00297819	0.00133566	0.000960038	0.00476301	0.0013346	0.00381566	0.0036969	0.0026506	0.00193288	0.00136653	0.000858802	0.00275167	0.000813142	0.000178772	0.00091717	0.00121291	0.000700196	0.000420947	0.00925555	0.000323263	0.00149947	0.000707386	0.000316678	0.00211324	0.000349266	0.00161215	0.0010549	0.000790477	0.000630823	0.000445398	0.000220535	0.000910172	0.00487035	0.00149456	0.00485824	0.00499888	0.0042135	0.00294651	0.0565095	0.00240994	0.0074056
NI	0.00382952	0.00143985	0.00127841	0.00210305	0.00315125	0.00106208	0.00144375	0.0216136	0.00242614	0.00993747	0.00470124	0.001519	0.00188356	0.00225506	0.00230925	0.00236385	0.00368231	0.0135479	0.000913696	0.00196273	0.00107304	0.000233947	0.000324478	0.000622947	0.00163123	0.000306103	0.000238868	0.0122321	0.000537693	0.00421559	0.00218021	0.000576812	0.00042163	0.00065887	0.000475201	0.000707769	0.00168351	0.00683552	0.000298398	0.000727374	0.00715569	0.00354417	0.00173345	0.00337315	0.00749205	0.00151449	0.00243435	0.0661404	0.00531685
NK	0.00674046	0.000767657	0.00616405	0.00931172	0.000920617	0.00410783	0.00371577	0.0013719	0.0423182	0.00231024	0.00148646	0.0066376	0.00399319	0.00946843	0.0140622	0.00702374	0.00509306	0.00219692	0.00133463	0.0012942	0.00104183	0.000163555	0.00134189	0.00188229	0.000359712	0.000773572	0.000414584	0.000451929	0.0102343	0.000844547	0.000497783	0.00140851	0.000786429	0.00197543	0.00309902	0.00104555	0.00111124	0.000580866	0.000147073	0.000372195	0.0151259	0.00189314	0.00879299	0.0157764	0.0028137	0.00609738	0.00788888	0.00478401	0.084909
NL	0.0043505	0.00149263	0.00183167	0.00266001	0.00548034	0.00133845	0.00255039	0.00818733	0.00326381	0.0251459	0.00663728	0.00198796	0.00185115	0.00333202	0.00321224	0.00268003	0.0034984	0.00805127	0.00220302	0.00317715	0.00129678	0.000252984	0.000446049	0.000832086	0.00171669	0.000313604	0.000392142	0.0043323	0.000916488	0.0152528	0.00321135	0.00118782	0.000490681	0.00130394	0.000864669	0.000622488	0.00128336	0.00341954	0.000410479	0.00141129	0.00824134	0.00274779	0.0023031	0.00403466	0.012617	0.00200094	0.00374804	0.022551	0.00754741
NM	0.00287197	0.0012134	0.00115879	0.00178216	0.00268617	0.000937907	0.0014183	0.00416102	0.00209245	0.00647675	0.016614	0.00137472	0.00110924	0.00361126	0.00204924	0.00235949	0.00282881	0.00377647	0.000883539	0.00176792	0.00105271	0.000228055	0.000354664	0.000545826	0.00122854	0.000257674	0.000305681	0.00230979	0.000477312	0.00325044	0.00928981	0.000510577	0.000283233	0.000893552	0.000518575	0.00048175	0.00161518	0.00228241	0.000218406	0.00109355	0.00635446	0.00213594	0.00174308	0.00339633	0.00703737	0.00185144	0.00219448	0.0101373	0.00483873
NN	0.00390128	0.00103297	0.0082571	0.00510588	0.000968176	0.0046383	0.00320724	0.000946302	0.00520704	0.00143989	0.00117107	0.0273355	0.00231926	0.00443065	0.00406117	0.00656138	0.003845	0.00142548	0.000511738	0.00149175	0.00107623	0.000256859	0.00208304	0.00136124	0.00047761	0.000941344	0.000579545	0.000607441	0.00130093	0.000776948	0.000484707	0.0206313	0.000577937	0.00160017	0.00108481	0.00138134	0.00181224	0.000772791	0.000124199	0.00048154	0.0093839	0.00243677	0.0140869	0.0102966	0.0023132	0.00961405	0.00865702	0.00343949	0.0127785
NP	0.00337715	0.000496723	0.00223057	0.00267544	0.000677252	0.00184623	0.00122871	0.000894871	0.00232798	0.00119438	0.000576591	0.00140777	0.0412917	0.00173008	0.00177411	0.00303874	0.00207361	0.00149572	0.00036097	0.000730098	0.0010828	0.00015638	0.000575303	0.000721274	0.00026402	0.000508768	0.000166235	0.000303495	0.000589231	0.00037052	0.000202477	0.000568913	0.0108763	0.000664996	0.000537866	0.000988779	0.000727451	0.000524639	8.16583e-05	0.000194027	0.00691894	0.00110234	0.00323539	0.0047314	0.00139135	0.00268868	0.00205931	0.00213449	0.00535191
NQ	0.00455457	0.000752619	0.00502662	0.00835174	0.000906137	0.00252291	0.00372587	0.00122461	0.00719671	0.00195159	0.00180019	0.00398809	0.00229483	0.0238027	0.00615823	0.00457229	0.00337631	0.001727	0.000593882	0.00124191	0.000973941	0.000154262	0.00123941	0.00236772	0.000334048	0.000443208	0.00108157	0.00123261	0.00152877	0.000818703	0.000608682	0.00116647	0.000614275	0.0127082	0.00143566	0.000886696	0.00110168	0.000619934	0.000146365	0.000355723	0.0122979	0.00181957	0.00792715	0.0156899	0.00212239	0.0046453	0.00738357	0.00368954	0.0186825
NR	0.0032715	0.00065239	0.00330639	0.00441847	0.000944851	0.00219823	0.00288269	0.00102492	0.0106386	0.00181257	0.00117117	0.00385191	0.00210263	0.00585315	0.0351203	0.003673	0.00299195	0.00153564	0.000717427	0.00123495	0.000794304	0.000212304	0.000589827	0.00108321	0.000263292	0.000434755	0.000438966	0.000351624	0.00265442	0.00103172	0.000410975	0.0015509	0.000509242	0.00273396	0.0169782	0.000854585	0.00078946	0.000449665	0.000190803	0.00031825	0.00734246	0.00161966	0.00410911	0.00733151	0.00232882	0.00401309	0.00680604	0.00323207	0.0238086
NS	0.0100531	0.0021997	0.00549482	0.00580917	0.00140228	0.00520505	0.00233022	0.00141569	0.00516762	0.00188128	0.00149186	0.0057341	0.0040486	0.00455649	0.00417789	0.0261165	0.0078985	0.0024352	0.00120001	0.00182176	0.0045244	0.000770938	0.00145846	0.00151065	0.000866913	0.00159869	0.000809088	0.000640532	0.00126636	0.00184472	0.000722902	0.00259688	0.00103221	0.0016271	0.00106237	0.0103728	0.00337975	0.00108773	0.000215837	0.00100544	0.020186	0.00430634	0.0091089	0.00994522	0.00289357	0.00904434	0.00536868	0.00353366	0.0121472
NT	0.00525739	0.00155804	0.00352262	0.00387866	0.00129907	0.00271945	0.00191247	0.00242077	0.00409073	0.00274895	0.00181874	0.00391009	0.0027027	0.0033336	0.00332035	0.00845065	0.0214703	0.00438102	0.000607444	0.00149764	0.00229933	0.000575101	0.000967776	0.00142119	0.000549908	0.000956212	0.000288998	0.00135648	0.00107958	0.00155363	0.00115751	0.00143896	0.00076293	0.00116057	0.000860724	0.00281637	0.0090212	0.00270837	0.000171777	0.000411822	0.0142091	0.00366477	0.00549584	0.00782583	0.00291538	0.00477006	0.00402214	0.00749832	0.0108932
NV	0.00683136	0.00255882	0.00167203	0.00279061	0.0029434	0.00158689	0.00162418	0.0112303	0.00287929	0.00714731	0.00355846	0.00219911	0.0025087	0.00285816	0.00251179	0.00330456	0.00567635	0.0252757	0.000819097	0.00193045	0.00250156	0.000634231	0.000568285	0.000894368	0.00181535	0.000420859	0.000303721	0.00602815	0.000737667	0.00339635	0.00183662	0.000798152	0.000659147	0.00122768	0.000736042	0.000949389	0.00357753	0.0184048	0.000429803	0.000816435	0.0137397	0.00737347	0.00261497	0.00518755	0.00582182	0.00247256	0.00342861	0.0339625	0.00682982
NW	0.000669714	0.000348401	0.000519957	0.000633207	0.00291618	0.000442581	0.00138077	0.000571154	0.000529816	0.00124051	0.000568299	0.000404456	0.000399068	0.000661469	0.000789876	0.000800341	0.000631273	0.000706322	0.024711	0.00291042	0.000157609	8.02413e-05	0.000114218	0.000215469	0.00161366	0.000131626	0.000166136	0.000277616	0.000125583	0.000491875	0.000344852	0.00013916	7.45997e-05	0.000165105	0.000200911	0.000215331	0.000243164	0.000184835	0.0110672	0.00170388	0.0012793	0.000758229	0.000741657	0.000852914	0.00536149	0.00100284	0.00155805	0.00175332	0.00105144
NY	0.00187742	0.000894398	0.00142566	0.00159821	0.00822338	0.00101898	0.00457048	0.00161255	0.00165091	0.00249092	0.00133593	0.00178783	0.00124131	0.0016175	0.00188698	0.0021331	0.00159565	0.00167339	0.00334069	0.0266089	0.000543649	0.000195725	0.000352827	0.000522618	0.00359725	0.000262189	0.000900906	0.000598502	0.000654591	0.00127354	0.000658926	0.000632465	0.000221163	0.000593828	0.000647888	0.000550333	0.000684119	0.000612959	0.00104988	0.0159417	0.0041756	0.00205214	0.00221636	0.00285927	0.022691	0.00158463	0.00860961	0.00391099	0.00428549
PA	0.0508896	0.00511951	0.00614714	0.00991617	0.00215723	0.00887412	0.00310685	0.00410759	0.00783263	0.00477444	0.00351218	0.00487324	0.00682666	0.00711997	0.00568315	0.0168727	0.00923741	0.00804587	0.00107464	0.00278906	0.00677834	0.000526968	0.000590228	0.000949626	0.000283913	0.00107764	0.000294281	0.000990749	0.000570944	0.000949283	0.000567728	0.00075588	0.00107073	0.00094409	0.000551724	0.00151209	0.00129001	0.00120816	0.000126773	0.000321607	0.0176655	0.00161559	0.00304714	0.0051277	0.00145154	0.00289272	0.00174214	0.00241089	0.00458691
PC	0.0046622	0.0370756	0.00105693	0.000908926	0.00113663	0.00130283	0.00114798	0.0020471	0.000878795	0.00186386	0.00147504	0.00186383	0.00092344	0.00154044	0.00105123	0.00479521	0.0037984	0.00340488	0.000379737	0.00123149	0.000860299	0.00478233	0.000188145	0.000201767	0.000225564	0.00029188	0.000176653	0.000443352	0.0001778	0.000491739	0.000253793	0.000416119	0.000164547	0.000293897	0.000171653	0.00057754	0.000467983	0.000710628	6.3367e-05	0.000212025	0.00185784	0.0195858	0.000438471	0.000635813	0.000691263	0.000500458	0.000483137	0.00117583	0.000816536
PD	0.00403008	0.000718608	0.0615474	0.0130903	0.000937889	0.00363422	0.00289778	0.00078226	0.0039811	0.00128168	0.000865316	0.00691388	0.00338874	0.00531982	0.00304145	0.00572318	0.00361676	0.00126916	0.000477094	0.00125711	0.000483175	7.31063e-05	0.00679885	0.00177937	0.000169755	0.000432192	0.000316059	0.000165186	0.000557066	0.000257453	0.000132066	0.00125388	0.000529535	0.000760527	0.000380391	0.000684028	0.00044541	0.000367384	8.38961e-05	0.000178351	0.00479724	0.000603593	0.0173037	0.00794791	0.00094476	0.00282268	0.0021445	0.000982716	0.00436536
PE	0.00663478	0.000717636	0.0153007	0.0541666	0.000934273	0.00313882	0.00347258	0.00130314	0.00744227	0.0018587	0.0014093	0.00474326	0.00381089	0.0103145	0.00540435	0.00636855	0.00474025	0.00218203	0.000542372	0.0013901	0.000627384	6.45186e-05	0.00150315	0.00521334	0.000151979	0.000365267	0.000216758	0.000254468	0.000740825	0.000294813	0.000210519	0.00079673	0.000410634	0.00119897	0.000621611	0.000652162	0.000579706	0.00045747	0.000132139	0.000220687	0.00820171	0.000803331	0.00763909	0.0197037	0.00114261	0.00272711	0.00245513	0.00188651	0.00742799
PF	0.00217545	0.00117927	0.00152472	0.00141884	0.0340713	0.000872345	0.0023376	0.00351854	0.00100475	0.00641794	0.00333235	0.00121929	0.00142725	0.00132098	0.00141277	0.0019924	0.00189471	0.0034499	0.00367902	0.0108483	0.000477893	0.000228653	0.000129266	0.000181099	0.0048467	0.000127757	0.000483923	0.000749828	0.000243631	0.000975995	0.000733203	0.000220184	0.000210116	0.000211582	0.000142537	0.000222206	0.000308705	0.000639468	0.000354707	0.00166185	0.00115213	0.000472953	0.000569016	0.000755905	0.014364	0.000412023	0.000915219	0.00194986	0.000850793
PG	0.00653666	0.00127956	0.00410367	0.00343141	0.000780869	0.0529448	0.00196103	0.000785011	0.00275889	0.00105421	0.00093978	0.00483176	0.00285372	0.00252876	0.0025038	0.00654255	0.00276586	0.00128757	0.000490417	0.000873703	0.0013784	0.000135729	0.000588931	0.000545383	0.000143826	0.0056753	0.000151215	0.000189766	0.000387736	0.000260699	0.000211414	0.000688446	0.000440203	0.000377555	0.000330012	0.000797777	0.000467205	0.000312819	8.52707e-05	0.000161172	0.0036359	0.000541855	0.00206706	0.00216247	0.000619354	0.0159405	0.000959281	0.000675818	0.00231521
PH	0.00250965	0.0009743	0.00358377	0.00286178	0.00186762	0.00148211	0.0366975	0.000939313	0.00312183	0.00155222	0.00108181	0.00365934	0.0018028	0.00599124	0.00359512	0.00285131	0.0023334	0.00155167	0.00087915	0.00400939	0.000320712	8.4492e-05	0.000372078	0.000387959	0.000296205	0.000231822	0.00293094	0.000165109	0.000371885	0.000275159	0.000255434	0.000572296	0.0001762	0.000741458	0.000362732	0.000324413	0.000286793	0.000279198	0.000122498	0.000867147	0.00175047	0.000519046	0.00217625	0.00160092	0.00134255	0.00081048	0.00933142	0.000793574	0.00224932
PI	0.00449295	0.00223756	0.00118148	0.0018332	0.00437293	0.000899852	0.00160259	0.0379331	0.00190396	0.0134628	0.00599888	0.00138946	0.00170807	0.00213381	0.00238305	0.00226376	0.00476247	0.0191293	0.00108544	0.00246048	0.000774948	0.000145352	0.000163502	0.000276691	0.000533713	0.000147368	0.000121521	0.00624691	0.000268987	0.00269597	0.00116123	0.000250159	0.000324222	0.000355131	0.000223009	0.000330798	0.000646967	0.00285049	9.72547e-05	0.000336338	0.00218838	0.000800697	0.000600839	0.00107651	0.0021961	0.000510982	0.000753973	0.0132046	0.00139174
PK	0.00539864	0.000715267	0.00524971	0.00773524	0.00092625	0.00291084	0.00293277	0.00159842	0.0477482	0.00222084	0.00166264	0.00479429	0.00404309	0.00890514	0.0126082	0.00518408	0.00439203	0.00231156	0.000561378	0.00146695	0.000503573	6.87691e-05	0.000789847	0.000853421	0.000132724	0.000317254	0.000213402	0.000213043	0.00342728	0.000281602	0.000230094	0.000693284	0.000370604	0.000843139	0.0011062	0.000433276	0.000472891	0.000373393	8.27491e-05	0.000216133	0.00444805	0.000777482	0.00272063	0.00494554	0.000902232	0.00178579	0.00192768	0.0016315	0.0197103
PL	0.00447113	0.00195174	0.00189592	0.00273323	0.00728502	0.00133213	0.00232147	0.0129897	0.00300944	0.0420382	0.00961619	0.00224776	0.00219491	0.00420523	0.00369989	0.00280011	0.00427389	0.0107612	0.00209772	0.00384917	0.000670834	0.000234874	0.000236834	0.000359067	0.00118945	0.000200902	0.000161035	0.00259211	0.000325155	0.00676997	0.00165864	0.000316556	0.000301404	0.00082577	0.000354942	0.000372965	0.000610308	0.00189462	0.000193771	0.000675612	0.00253092	0.000851049	0.000965645	0.00158084	0.00384307	0.000678948	0.00108152	0.00662974	0.00217516
PM	0.00359169	0.00372038	0.00118273	0.00171191	0.00336605	0.00114045	0.00161744	0.00588567	0.00192695	0.0101066	0.0286434	0.00140729	0.00122547	0.00338469	0.00180642	0.00262607	0.00424954	0.00470988	0.000840684	0.0019693	0.000550815	0.000113548	0.000168041	0.000292476	0.0004564	0.000261321	0.000117879	0.000992914	0.000201994	0.00148672	0.00399167	0.000246253	0.000204527	0.000503358	0.000173874	0.000280841	0.000438561	0.000875524	9.88552e-05	0.000280503	0.00156805	0.000447514	0.000563208	0.000852951	0.00153177	0.000428554	0.000663681	0.00299263	0.0013919
PN	0.00312803	0.00201391	0.00773389	0.00422474	0.00107057	0.00369614	0.00392559	0.00113611	0.00421188	0.00135164	0.00100717	0.0435845	0.00211261	0.0043036	0.00394978	0.00616666	0.00418409	0.00138322	0.000465511	0.00182595	0.000394063	0.00011135	0.000967886	0.000645293	0.0001435	0.000438177	0.000642177	0.000209447	0.000529763	0.000322406	0.00015105	0.00639496	0.000395706	0.000721088	0.000461761	0.000711748	0.000813914	0.000561914	6.179e-05	0.000252015	0.00262751	0.000751848	0.00345855	0.00275294	0.00080371	0.00213278	0.00215053	0.000876983	0.00354541
PP	0.00418369	0.000586472	0.0029464	0.00334313	0.000845348	0.00202677	0.00140624	0.000986887	0.00277735	0.00140521	0.000905313	0.00189081	0.0538397	0.00246957	0.00226156	0.00432803	0.00284786	0.00196077	0.000553272	0.000850816	0.00075814	0.000432546	0.000551988	0.000583793	0.000132523	0.000325772	0.00016242	0.000226345	0.000342472	0.000258599	0.000140889	0.000391166	0.0081553	0.00049288	0.000276295	0.000633929	0.00044657	0.00051166	9.14272e-05	0.000137301	0.00312704	0.000391324	0.00169716	0.0020622	0.000668123	0.0013224	0.000865415	0.000953949	0.0023652
PQ	0.00553796	0.00109616	0.00621161	0.0103095	0.00112808	0.00253676	0.00476024	0.00180875	0.00816807	0.00282731	0.00326723	0.00536414	0.00283926	0.0508107	0.00703585	0.00537681	0.00435528	0.00264537	0.000691974	0.00155764	0.000602471	0.000165584	0.000720951	0.00146167	0.000201677	0.000340051	0.00040892	0.000262537	0.000701028	0.0005324	0.000502689	0.000787134	0.000495383	0.0081876	0.000689109	0.000585828	0.000575755	0.000531562	0.000107779	0.00026659	0.00452192	0.000651998	0.00335335	0.00527206	0.00102222	0.00155279	0.00206298	0.00162904	0.006031
PR	0.00370528	0.000824664	0.00329807	0.00486938	0.00107908	0.00213666	0.00330519	0.00149933	0.0123943	0.00247209	0.00145555	0.00397396	0.00249672	0.00698301	0.0567307	0.00398378	0.00362257	0.00187813	0.000845918	0.00161591	0.000530724	9.06372e-05	0.000390955	0.000622682	0.000150565	0.00024088	0.000273131	0.000258368	0.00134933	0.000311381	0.000207836	0.000689183	0.000279104	0.000812471	0.00553313	0.000436879	0.000473283	0.000355445	0.000103186	0.000243641	0.00316117	0.000779893	0.00178199	0.00299881	0.000961201	0.00156272	0.00180864	0.00146087	0.00758124
PS	0.0118555	0.00351818	0.00624585	0.00626314	0.0016939	0.00589852	0.00300876	0.00170464	0.00492249	0.00216956	0.00191077	0.00726732	0.00481671	0.00529065	0.0042703	0.0471804	0.0122156	0.00288781	0.000863606	0.00205094	0.00169224	0.000523607	0.000901963	0.000993586	0.000216094	0.000749958	0.000246054	0.000270082	0.000569809	0.000341603	0.000284276	0.00155672	0.00065117	0.000721689	0.000512294	0.00327785	0.00152502	0.0004793	0.000123621	0.000276897	0.00597292	0.00142424	0.00324083	0.00379407	0.00114493	0.0025892	0.00178612	0.00135515	0.00395022
PT	0.00677615	0.00312126	0.00445335	0.00496327	0.00163857	0.00271576	0.00240171	0.0033242	0.00434063	0.00347816	0.00271563	0.00475108	0.00470806	0.00420344	0.00377653	0.0134154	0.0485777	0.00570919	0.00076583	0.00178716	0.00092894	0.00022905	0.000598504	0.000634846	0.000245179	0.000417494	0.000227067	0.000515843	0.000472319	0.000551706	0.000399137	0.000706941	0.000516185	0.000596093	0.000482084	0.00129488	0.00460917	0.000956115	0.000131597	0.000233124	0.00414062	0.00106893	0.00211479	0.00285752	0.00115653	0.00140897	0.00146621	0.00230779	0.00320353
PV	0.00808217	0.00360573	0.00196193	0.00308388	0.00371201	0.00152249	0.00189651	0.0172454	0.00292073	0.00990938	0.00453087	0.00199204	0.00274991	0.00321722	0.00299747	0.00373725	0.00683434	0.0375075	0.0010387	0.00233512	0.00150972	0.000317336	0.000255133	0.000418386	0.000613924	0.000218743	0.000189849	0.00329111	0.000367636	0.00190458	0.000957941	0.000382201	0.000380463	0.000596935	0.000304831	0.00052722	0.000917753	0.00575773	0.000145348	0.000352692	0.00382073	0.00189777	0.000911655	0.00169497	0.00199999	0.000726526	0.00108093	0.00816149	0.00209141
PW	0.000695547	0.000364314	0.000611992	0.000761578	0.00281658	0.000383376	0.00141098	0.00078657	0.000554354	0.00142921	0.000938567	0.000562677	0.000515509	0.000661148	0.000860808	0.00090671	0.000679366	0.000890312	0.0364903	0.00339341	0.000121452	5.48469e-05	5.70675e-05	9.4494e-05	0.000555924	6.01467e-05	9.65054e-05	0.000115024	0.000105848	0.000271241	0.000108756	0.000181374	5.60249e-05	8.98465e-05	9.91364e-05	0.000135753	8.73765e-05	0.000121427	0.00348518	0.000819527	0.00054125	0.000206592	0.00030429	0.000405718	0.00190343	0.000244089	0.000604358	0.00052234	0.000374334
PY	0.00181749	0.00103745	0.00134625	0.00148848	0.00969576	0.000847441	0.00480106	0.00195497	0.00145799	0.00319054	0.00183242	0.00167331	0.00109993	0.00161952	0.00180715	0.0019873	0.00208683	0.00198766	0.00338361	0.0350855	0.000352645	0.000170128	0.000163233	0.000227686	0.00142475	0.000173721	0.000962797	0.000318654	0.000296384	0.00055055	0.000342156	0.000285337	0.000144583	0.000313871	0.000216979	0.000232331	0.000225917	0.000350486	0.000400914	0.00673181	0.00121229	0.000512231	0.000667539	0.000985498	0.00540305	0.000438093	0.00191278	0.00141001	0.0010089
QA	0.0389654	0.00366247	0.00722151	0.0114475	0.00199969	0.00717873	0.00344936	0.00329593	0.00943893	0.00454166	0.00335121	0.00511077	0.00554634	0.00860601	0.00777143	0.013495	0.00739213	0.00653825	0.00103276	0.00217104	0.00680979	0.000346732	0.000785351	0.0015262	0.00040342	0.00105294	0.000274396	0.000641032	0.000961988	0.000895392	0.000571736	0.000758688	0.000907983	0.00127448	0.000787309	0.00154289	0.00115982	0.00114506	0.000196656	0.000355022	0.0354532	0.00417177	0.00410453	0.00768546	0.0021844	0.0047306	0.00289052	0.0044349	0.0086326
QC	0.00306014	0.0229952	0.000690723	0.000789211	0.000787091	0.000931758	0.000867967	0.00113507	0.00081666	0.00132629	0.000937685	0.00157777	0.000702391	0.00101452	0.000938894	0.00252632	0.00226735	0.0023889	0.000432957	0.000832334	0.000954804	0.00335068	0.000175627	0.000269048	0.000190361	0.000172927	0.000184347	0.000390523	0.000197262	0.000426098	0.000350251	0.000366342	0.000124515	0.000274499	0.0003882	0.000601156	0.000792408	0.000552722	5.53801e-05	0.000261806	0.003168	0.0264433	0.000447004	0.000775082	0.000918491	0.00066544	0.000662883	0.00135727	0.000947736
QD	0.00742735	0.00079493	0.0420989	0.0169632	0.000748539	0.00458774	0.00300668	0.000874843	0.00729272	0.00139401	0.00101862	0.00789309	0.00312915	0.00740829	0.00534038	0.0063416	0.00458565	0.0013297	0.000392035	0.00127503	0.000589743	0.000124984	0.0102102	0.00247179	0.00020111	0.000508271	0.000306675	0.000203135	0.000876309	0.000281816	0.0001699	0.00167781	0.000504719	0.000994074	0.000619338	0.00100224	0.000751671	0.000319457	7.01581e-05	0.000239591	0.0103685	0.000871686	0.0285686	0.0147488	0.00116545	0.00418266	0.00421971	0.00135234	0.00898933
QE	0.0096053	0.000694277	0.0156266	0.0473892	0.000894636	0.00379583	0.00313195	0.0012491	0.0110457	0.00214244	0.0014241	0.00535546	0.00376966	0.0124511	0.00818857	0.00707846	0.00501837	0.00209622	0.000629352	0.00128811	0.000769368	7.78532e-05	0.00198504	0.00987652	0.000179201	0.00040521	0.000240357	0.000275957	0.00120781	0.000351529	0.000326444	0.000831626	0.000822517	0.00168515	0.00083736	0.000838003	0.000720164	0.000346548	9.17837e-05	0.000256925	0.012317	0.00105007	0.0103808	0.0325064	0.00149	0.00343769	0.00367487	0.00224665	0.0131291
QF	0.00238458	0.00101119	0.00120441	0.00164458	0.0296111	0.000989332	0.00283372	0.00330117	0.00163597	0.00620421	0.00310835	0.00122756	0.00139404	0.00155275	0.00170988	0.00182297	0.00184157	0.00327878	0.00545693	0.00918396	0.000401492	0.000197634	0.000170546	0.000294832	0.00591308	0.000153109	0.000307566	0.000817264	0.000254508	0.00136744	0.000776765	0.000257337	0.000249044	0.000336287	0.000238813	0.000260213	0.000345698	0.000723362	0.000694894	0.00234238	0.002244	0.00130847	0.000761216	0.00106974	0.0278133	0.000792247	0.00215065	0.00368803	0.00156507
QG	0.00567346	0.000904812	0.00479032	0.00391509	0.000701231	0.0502043	0.00195913	0.000803627	0.00405301	0.00108559	0.000957632	0.00601088	0.00272889	0.00355144	0.00337911	0.0055893	0.00263507	0.00124197	0.000448368	0.000766985	0.00107137	0.000133285	0.000878212	0.00068422	0.000154546	0.00735832	0.000310725	0.000208087	0.000628336	0.000250877	0.00017548	0.000926505	0.000435853	0.00059117	0.000514164	0.000721416	0.000648092	0.000252734	0.000105131	0.000217281	0.00604055	0.000883201	0.00340336	0.00300778	0.000954434	0.0334323	0.0016973	0.000947202	0.0039316
QH	0.00305489	0.000743547	0.003536	0.00345617	0.00165047	0.00188331	0.0271878	0.000996695	0.00395842	0.00178821	0.00105213	0.00368095	0.00151796	0.00410614	0.00453427	0.0029084	0.00202618	0.00136058	0.00121633	0.00301379	0.000455643	6.87214e-05	0.000566872	0.00061524	0.000396743	0.000255855	0.00265331	0.000261665	0.000748053	0.000450732	0.000213083	0.000873735	0.000203719	0.00112646	0.000647555	0.000561113	0.000421009	0.000262016	0.000381605	0.000832214	0.00303171	0.00201577	0.00304766	0.00289529	0.00228566	0.00162695	0.0240031	0.00146216	0.00410574
QI	0.00465045	0.00178468	0.00152427	0.00276866	0.00349243	0.00110556	0.00183021	0.0261004	0.0030615	0.0118905	0.00571751	0.0016129	0.00188447	0.00300135	0.00331349	0.00252097	0.00432141	0.0164425	0.00124728	0.00234734	0.000911796	0.000154373	0.000274631	0.000547488	0.0006414	0.000271605	0.000175857	0.00813645	0.000387053	0.00272603	0.00104618	0.000371138	0.000552516	0.000648047	0.000421248	0.000465554	0.00116736	0.00409832	0.000192406	0.000467631	0.00411642	0.00174004	0.000957139	0.00195656	0.00387428	0.00078807	0.00127181	0.0296271	0.00323726
QK	0.00774406	0.000706977	0.00657172	0.0108705	0.000918455	0.00412894	0.00367869	0.00165006	0.0448218	0.00253467	0.00160014	0.00568269	0.00361017	0.0107941	0.0163776	0.00624732	0.0048563	0.00227376	0.000566027	0.001411	0.000709308	9.25026e-05	0.000754592	0.00176483	0.00017579	0.00050074	0.000311077	0.000314217	0.00579968	0.000421817	0.000268757	0.00106091	0.000437195	0.00146793	0.00219226	0.000753079	0.000872853	0.000423314	0.000119919	0.000324279	0.00771617	0.00112684	0.00397927	0.0080856	0.00133397	0.00299419	0.00376552	0.0026129	0.0340584
QL	0.00574847	0.00175476	0.00217962	0.0038064	0.0058447	0.00148734	0.00260651	0.0102032	0.00451439	0.0329043	0.00854081	0.0022411	0.00213996	0.00448557	0.00457693	0.00337747	0.00399495	0.00862269	0.00195787	0.00337844	0.000906496	0.000154589	0.000337293	0.000808014	0.00112477	0.00024122	0.000222199	0.0024468	0.000604855	0.0088661	0.00182579	0.000695955	0.000423513	0.000746667	0.000567805	0.0004334	0.000760517	0.00180716	0.000274198	0.000769699	0.0048075	0.0018357	0.00135116	0.00248467	0.00646833	0.00113046	0.00206761	0.0118551	0.00456081
QM	0.00342304	0.00127432	0.00134494	0.00222912	0.00281467	0.0010401	0.00134317	0.00449028	0.00286436	0.00746471	0.017841	0.00141568	0.00117219	0.00322404	0.0025748	0.00230436	0.00282324	0.00392652	0.00187815	0.00171786	0.000566698	8.83908e-05	0.000196895	0.000572245	0.000816318	0.000183053	0.000161864	0.00117304	0.00035644	0.00199378	0.00324318	0.000289714	0.000222446	0.000993938	0.000330995	0.000470271	0.000545188	0.000949682	0.0001519	0.000318198	0.00338229	0.0034108	0.000867878	0.00165826	0.00438093	0.000788144	0.00127014	0.00558539	0.00304832
QN	0.00504263	0.00126674	0.00814371	0.00611167	0.000998281	0.00506583	0.00364571	0.000935417	0.00692982	0.00152742	0.00102613	0.0277081	0.00215097	0.00557619	0.00511515	0.00665094	0.00490641	0.00145716	0.000504434	0.00154081	0.000526645	0.000125757	0.00175349	0.000925649	0.000191923	0.000548573	0.00036176	0.000237482	0.000847671	0.000366583	0.000201499	0.00644261	0.000317184	0.000946558	0.000613059	0.000920399	0.000810787	0.000404749	9.58303e-05	0.000317677	0.00499643	0.00107967	0.00565305	0.00516307	0.00124477	0.00392443	0.00369129	0.00137457	0.00656101
QP	0.00337203	0.000594796	0.00282407	0.00317932	0.000751681	0.00217136	0.00129028	0.000858921	0.00285579	0.00128286	0.00067062	0.00168326	0.0462873	0.00199622	0.00268554	0.00368351	0.00283162	0.00161661	0.000438735	0.000748786	0.000588375	0.000114345	0.000551448	0.00077366	0.000134552	0.000291515	0.000140629	0.000265933	0.000534299	0.000278264	0.000159134	0.000401137	0.00774636	0.000576978	0.000398284	0.00057754	0.000471822	0.000503442	6.91651e-05	0.00013643	0.00355661	0.000485269	0.00192225	0.00279971	0.000790573	0.00156562	0.00117037	0.00123533	0.00322986
QQ	0.00708187	0.000842942	0.00654401	0.0120649	0.00102457	0.00312589	0.00423931	0.00134019	0.0110631	0.00259904	0.00205438	0.0049809	0.00252846	0.0290232	0.00898982	0.00633865	0.00468342	0.00225131	0.000627067	0.00129852	0.000631927	0.000107979	0.000908677	0.00175515	0.000244016	0.0003004	0.000376545	0.000358609	0.00126936	0.000607098	0.000741945	0.000816201	0.00040837	0.00526527	0.00109262	0.000791185	0.000680411	0.00054107	9.91565e-05	0.000451125	0.00754513	0.0011602	0.00453319	0.00854615	0.00125024	0.0024746	0.00380088	0.00212592	0.011183
QR	0.00514898	0.000744193	0.00433585	0.00699305	0.00103102	0.00257188	0.00384637	0.00148923	0.015072	0.00257869	0.00174198	0.00405557	0.00241314	0.00807824	0.0436487	0.00461455	0.00354443	0.00191665	0.000861182	0.00167777	0.000630872	8.64979e-05	0.000493504	0.00105638	0.000193703	0.000311896	0.000337632	0.000313334	0.00195786	0.000467472	0.000248021	0.000710754	0.000391304	0.00148699	0.00661823	0.000604437	0.00058797	0.000409897	0.000127242	0.000312872	0.00567253	0.0012618	0.00268514	0.00563891	0.00138954	0.0021926	0.00471161	0.00231608	0.0132203
QS	0.0111202	0.00279554	0.00705732	0.00818995	0.00151888	0.00604215	0.00309764	0.0017674	0.0071283	0.00244477	0.00192123	0.00716498	0.00454495	0.00648941	0.00581404	0.0311679	0.010798	0.00297235	0.000948275	0.00201193	0.00180062	0.000376268	0.00104512	0.00155582	0.000360759	0.000815603	0.000401094	0.000407571	0.000966059	0.000600482	0.000558069	0.00142705	0.00102814	0.00144373	0.00092734	0.0056703	0.00225359	0.000682635	0.000195721	0.000487867	0.0115646	0.00246243	0.00528182	0.00638631	0.00184328	0.00414648	0.00302153	0.00228539	0.00748813
QT	0.00566098	0.00173827	0.00370918	0.0049067	0.00123174	0.00233675	0.00213292	0.00246184	0.00539882	0.00253122	0.00205151	0.00399636	0.00272224	0.00410957	0.00404496	0.00843641	0.0217835	0.00429309	0.000612316	0.0015525	0.00103655	0.000214057	0.000559771	0.00103042	0.000598265	0.000388992	0.000365487	0.000702037	0.000718322	0.00053269	0.000456681	0.000764327	0.00070037	0.00113375	0.000582514	0.00156488	0.00793246	0.00114562	9.63822e-05	0.000285315	0.00559704	0.00154846	0.00255476	0.00381521	0.0014043	0.00175796	0.00192858	0.00300501	0.00534042
QV	0.00828022	0.00291432	0.00200849	0.00380764	0.00320754	0.00189816	0.00212047	0.0147323	0.00396604	0.00945477	0.00507461	0.00232725	0.0029668	0.00375046	0.00361922	0.0038625	0.00659594	0.0318268	0.00104798	0.00261072	0.00160102	0.000258093	0.000334198	0.000752345	0.000650125	0.000244821	0.000238301	0.00340317	0.000595016	0.0019357	0.000887575	0.000480809	0.000557185	0.00115252	0.000580939	0.000601547	0.00148062	0.00615863	0.000178028	0.000552846	0.00833248	0.00267512	0.0013336	0.00337001	0.00451044	0.00125589	0.00197441	0.0171642	0.00403313
QW	0.000895345	0.00035024	0.000471813	0.000579789	0.00247109	0.000417176	0.000954899	0.000659376	0.000663735	0.00132994	0.000672419	0.00045839	0.000384032	0.000774306	0.000938516	0.000799314	0.000584715	0.000762561	0.0296603	0.00288381	0.000121603	0.000236903	6.79059e-05	0.0001092	0.000539431	0.000106591	8.46226e-05	0.000170891	9.15435e-05	0.00027505	0.000120382	0.000131842	5.31915e-05	0.000142114	0.000129194	0.000101284	0.000110878	0.000169085	0.00526858	0.0006194	0.000766181	0.000386851	0.00032901	0.000495762	0.00304979	0.000339178	0.00102676	0.000831189	0.000693675
QY	0.00197273	0.000775747	0.00128272	0.00165816	0.00789151	0.000847768	0.00474303	0.00139569	0.00194343	0.00265997	0.00144643	0.00144138	0.00106348	0.00162888	0.0020147	0.00203249	0.00145669	0.00169637	0.00350399	0.0259536	0.000317836	9.96214e-05	0.000234361	0.000337058	0.00162764	0.000137576	0.000811196	0.000369007	0.0004297	0.000670916	0.000246016	0.000344688	0.000174168	0.000307936	0.000424979	0.000274489	0.000302832	0.000347872	0.000645764	0.00723894	0.00218126	0.000802751	0.000876976	0.00130126	0.00912488	0.00065421	0.00365405	0.00196787	0.00200607
RA	0.0365785	0.00379996	0.00648307	0.00977944	0.00203768	0.006366	0.0036327	0.00324716	0.00927455	0.00445459	0.00294512	0.00457215	0.00514535	0.00737391	0.0107652	0.0112149	0.00654338	0.00646322	0.00114249	0.00214977	0.00853239	0.000381218	0.000901017	0.00151891	0.000430671	0.00103759	0.000378507	0.000785427	0.0013458	0.00108143	0.00062645	0.000948368	0.00107884	0.00132616	0.00117588	0.0019878	0.00131137	0.00145819	0.00015183	0.000499087	0.0211174	0.00212473	0.00301369	0.0051658	0.00173708	0.00313113	0.00230616	0.00313735	0.00595137
RC	0.00329595	0.0229837	0.000755452	0.00112007	0.000914212	0.00127403	0.000969541	0.00115355	0.00104827	0.00152112	0.00105674	0.000969136	0.000630591	0.000952737	0.00120886	0.00362256	0.0019805	0.00281679	0.000438814	0.00105615	0.00132153	0.00556654	0.000236675	0.000263303	0.000265004	0.000255479	0.000216819	0.000712122	0.000304887	0.000563475	0.00034456	0.000429868	0.000209154	0.000410848	0.000354145	0.000658398	0.000899114	0.000901432	7.69532e-05	0.000316169	0.00202696	0.0188227	0.000430076	0.000538678	0.000688974	0.00068939	0.000593974	0.00117042	0.000861676
RD	0.00510626	0.00142735	0.0316549	0.0118641	0.000743086	0.003734	0.00303641	0.000770936	0.00585335	0.00132539	0.000948664	0.00662148	0.00282763	0.00605749	0.00477726	0.00538123	0.00333581	0.0011948	0.00043558	0.00108699	0.000688049	0.000107165	0.00741302	0.00252299	0.00017454	0.000513083	0.000372365	0.00021409	0.000890592	0.00030588	0.000184703	0.00184793	0.000497755	0.00119232	0.000723435	0.00103027	0.000664478	0.000292478	9.21036e-05	0.000343417	0.00525645	0.000582433	0.016033	0.00741068	0.000956157	0.0027435	0.00286764	0.00101258	0.00501004
RE	0.00900183	0.000764903	0.0128239	0.0383736	0.00112938	0.003548	0.00391841	0.00140092	0.0113402	0.00226975	0.00155677	0.00495372	0.00344702	0.0114818	0.00942891	0.00656739	0.00495452	0.0023456	0.000694413	0.00152336	0.00103749	9.46812e-05	0.00202647	0.00853094	0.000225904	0.000456466	0.000350662	0.000380967	0.00150963	0.00064364	0.000308166	0.00103737	0.000629863	0.00249469	0.0012443	0.000998266	0.000868919	0.000544413	0.000137746	0.000348525	0.00819849	0.000749662	0.00658832	0.0179954	0.00120153	0.00239925	0.0030054	0.00183807	0.00898372
RF	0.00202973	0.00099544	0.000997089	0.00123206	0.023284	0.000884584	0.00250434	0.00332125	0.00135917	0.00566891	0.00289747	0.00107042	0.00102852	0.00155372	0.00183874	0.00159626	0.00180816	0.00289808	0.00295908	0.0077273	0.000524057	0.000108662	0.000188319	0.000326296	0.00664479	0.000147935	0.000323523	0.000763788	0.000300535	0.00153013	0.000582077	0.00027136	0.000182196	0.000305232	0.00036241	0.000310772	0.00039443	0.000711686	0.000591225	0.00224988	0.00143092	0.000705185	0.000605383	0.000715606	0.0167755	0.000504164	0.00153529	0.0025194	0.00117865
RG	0.00528014	0.000944429	0.00436854	0.00362472	0.000728594	0.0445718	0.00197094	0.000676697	0.00412942	0.00126844	0.000810765	0.00487544	0.00266052	0.00330564	0.00356687	0.00479593	0.00220319	0.00117224	0.000452332	0.000784268	0.00117285	0.000237646	0.000764967	0.000762503	0.000146436	0.00742827	0.000268467	0.000204086	0.000735647	0.000288601	0.000168887	0.001192	0.000524732	0.000646349	0.00063562	0.000839995	0.000478832	0.000263275	8.78523e-05	0.000180129	0.00366662	0.000674431	0.00263438	0.00273338	0.000688781	0.0210966	0.0014262	0.000727327	0.00330335
RH	0.00265039	0.000653141	0.00289486	0.00297599	0.0014734	0.00173907	0.0170112	0.000801673	0.00347207	0.00159423	0.00104587	0.00320444	0.00147217	0.00358077	0.00420283	0.00251981	0.00209191	0.00110025	0.000843685	0.00283803	0.000500875	8.00597e-05	0.000529977	0.000805308	0.000488042	0.000281139	0.00268041	0.000251194	0.000726476	0.000427322	0.00023895	0.000907567	0.000290587	0.00109648	0.000896597	0.000608587	0.000485121	0.000307366	0.000174317	0.00106269	0.00194531	0.000571025	0.00161123	0.00187649	0.00132843	0.00102921	0.00895306	0.000995071	0.00275302
RI	0.00377797	0.00295107	0.001235	0.00202602	0.00312593	0.000982561	0.00149099	0.0209221	0.00287463	0.00960919	0.00392916	0.00110696	0.00143362	0.00215499	0.00293086	0.00190689	0.00343871	0.0131456	0.0010434	0.00197871	0.00087832	0.00015574	0.000205849	0.000425006	0.000707781	0.000156897	0.000179227	0.00705235	0.000457783	0.0027062	0.00108435	0.00035483	0.000390995	0.000703009	0.000545253	0.000383978	0.000849542	0.00413749	0.000178989	0.000504883	0.00238768	0.00112278	0.000632669	0.001274	0.00261282	0.00051991	0.000991694	0.0144335	0.00225906
RK	0.00492672	0.000687013	0.00466294	0.00717198	0.000707355	0.00328435	0.00294069	0.00118997	0.0263473	0.0018315	0.00120495	0.00396245	0.00286981	0.00649858	0.0125995	0.00445607	0.0034457	0.00156026	0.00071539	0.00117826	0.000743804	9.20162e-05	0.000802063	0.00129421	0.000178904	0.00047933	0.000312511	0.000303644	0.00597768	0.000428153	0.000278678	0.000922374	0.000467246	0.00135652	0.00212542	0.000729953	0.000614314	0.000348696	0.000251205	0.000366692	0.00403403	0.000606874	0.00266716	0.00469895	0.00083845	0.0020712	0.00217791	0.00143124	0.0148857
RL	0.00526719	0.00188873	0.00197182	0.00314841	0.00560587	0.00145352	0.00255328	0.0092166	0.00423347	0.0292716	0.00704583	0.00190184	0.00208543	0.0040712	0.00488038	0.00274937	0.00388975	0.00840678	0.00178823	0.0033314	0.000982804	0.000171819	0.000318296	0.000609474	0.0014534	0.000254028	0.000254959	0.00274792	0.000649244	0.00873401	0.00189841	0.000652035	0.000526472	0.00115326	0.00069599	0.000485992	0.000787823	0.00208585	0.000309343	0.000725604	0.00337727	0.00118609	0.000995683	0.00175517	0.00454263	0.000823969	0.00174299	0.00776302	0.00326082
RM	0.00302879	0.00120243	0.00117752	0.00195147	0.00259087	0.000999718	0.0015526	0.00375288	0.00253813	0.00706465	0.0138887	0.00123325	0.00111523	0.00297072	0.00300299	0.00188338	0.00236578	0.00328714	0.000983929	0.0017032	0.000669229	0.000135291	0.000205499	0.000420284	0.000917469	0.000201828	0.00015804	0.0013635	0.000462354	0.00188962	0.00473999	0.00033039	0.00023653	0.000983828	0.000439581	0.00033103	0.000657386	0.00105531	0.000190696	0.000327603	0.0020504	0.000849735	0.000647099	0.00117004	0.0022298	0.000609786	0.00106086	0.00319195	0.001924
RN	0.0031614	0.000834925	0.00632939	0.00433018	0.000693273	0.00424122	0.00324392	0.000743998	0.00521963	0.00114588	0.00100916	0.0242	0.00165827	0.00406785	0.00433989	0.0047189	0.00320368	0.00114637	0.000394103	0.00115962	0.000610726	0.00012022	0.0012515	0.000938226	0.000170967	0.000619249	0.000437916	0.000242262	0.000868739	0.000333184	0.000242472	0.00694206	0.000325128	0.00163586	0.000802753	0.000897593	0.000828918	0.000341096	8.3607e-05	0.000320687	0.00269429	0.000674534	0.00358406	0.003121	0.00088245	0.00287037	0.00314387	0.00092115	0.00379871
RP	0.00319965	0.000484705	0.00267239	0.00288111	0.000794279	0.00205814	0.00135787	0.000869926	0.00271975	0.00124076	0.000669725	0.00136466	0.0406002	0.00200732	0.00235718	0.00294097	0.00210212	0.00145561	0.000421204	0.000832118	0.000753528	9.62089e-05	0.000513172	0.000757381	0.000215887	0.000348105	0.000156912	0.000317676	0.000605142	0.000319214	0.000157001	0.000442601	0.00843579	0.000556742	0.000614686	0.000699561	0.000541293	0.000385122	0.000115114	0.000178708	0.00277399	0.000376371	0.00142975	0.00201532	0.000656673	0.00119974	0.000908623	0.000882845	0.00221069
RQ	0.00598088	0.00069971	0.00518867	0.00907707	0.00090123	0.00283965	0.00374732	0.00118122	0.010668	0.00220374	0.00178005	0.0040417	0.0020756	0.0221518	0.00984878	0.00452261	0.00424169	0.00168762	0.000609995	0.00134895	0.000825737	0.000102659	0.000754793	0.00177743	0.000196687	0.000345981	0.000438692	0.000305203	0.00134688	0.000561802	0.000344835	0.000840424	0.000372705	0.00647482	0.00137328	0.000758562	0.00060513	0.000409453	0.000119896	0.00029134	0.0043162	0.000588928	0.00276759	0.00514122	0.000900044	0.0017279	0.00239761	0.00145343	0.00677657
RR	0.00436611	0.00070046	0.00342707	0.00542441	0.000855089	0.0024962	0.00324644	0.00112699	0.0120061	0.00191809	0.00119663	0.00347302	0.00216792	0.00632257	0.031903	0.0039825	0.00301336	0.00153228	0.000683474	0.00129359	0.000621032	0.000119481	0.00051263	0.000924068	0.00021923	0.000369291	0.000400054	0.00031102	0.0020297	0.000448346	0.000240658	0.000743106	0.000393613	0.00122242	0.00652364	0.000617766	0.000706814	0.00038234	0.000265424	0.000338914	0.0036102	0.00067988	0.00205392	0.00358391	0.00102957	0.00167648	0.00228854	0.00136607	0.00741979
RS	0.00872915	0.00191162	0.00524627	0.00576117	0.00126827	0.00416793	0.00268642	0.00135903	0.00575691	0.00199284	0.00140473	0.00496168	0.00356098	0.0049697	0.00554005	0.0197571	0.0085641	0.00229753	0.000770871	0.00179189	0.00178371	0.000312379	0.00100228	0.00122746	0.000294803	0.000851045	0.000352608	0.000409076	0.00103523	0.000540639	0.000373927	0.00147794	0.00083637	0.00132249	0.00101536	0.00533757	0.00178522	0.000556298	0.000154422	0.000416466	0.00603227	0.00125128	0.00296591	0.0039088	0.00130387	0.00249251	0.00205693	0.00154419	0.00428184
RT	0.00487515	0.00207715	0.00321537	0.00412907	0.00123576	0.00192036	0.00198216	0.00202177	0.00442684	0.00246459	0.00169719	0.00341541	0.0024062	0.00365848	0.00545185	0.00673605	0.0179363	0.00354485	0.000575073	0.00145234	0.00124473	0.000215283	0.000589622	0.000894294	0.000382671	0.000315395	0.000264907	0.00070115	0.000843296	0.000665605	0.000570048	0.000809624	0.000480555	0.00100583	0.000917673	0.00161767	0.00514374	0.000921669	0.000130775	0.000341852	0.00379718	0.00104091	0.00184095	0.00260874	0.00114346	0.00130526	0.00149874	0.00201805	0.0032173
RV	0.00722053	0.00295435	0.00178249	0.0032021	0.00311135	0.0015854	0.00208115	0.01174	0.0037333	0.00819231	0.00337232	0.00172025	0.00241452	0.00321836	0.0037891	0.00329743	0.00554488	0.0246303	0.00115792	0.00226308	0.00173649	0.000295559	0.000323845	0.00075401	0.000887332	0.000266073	0.000228713	0.00407114	0.00063974	0.00224281	0.00107326	0.000500286	0.000495089	0.000920566	0.000790928	0.000667689	0.00161332	0.00773813	0.000195237	0.000641531	0.00460744	0.00187686	0.000937274	0.00181389	0.00253289	0.000860783	0.00149425	0.0097795	0.00273444
RW	0.000847193	0.000348953	0.000521975	0.000858105	0.00278629	0.000493515	0.00106552	0.000825517	0.000835004	0.00161048	0.000816462	0.000580612	0.000511071	0.000914885	0.00136289	0.000833032	0.000797398	0.000851324	0.0303062	0.00291774	0.000162735	5.58822e-05	9.09451e-05	0.000174468	0.000776167	9.12872e-05	0.000148691	0.000287746	0.000154826	0.000340128	0.00019069	0.000161215	0.000114516	0.000181858	0.000228882	0.000151456	0.000160773	0.000208679	0.00627404	0.000672181	0.000670336	0.000392484	0.000315486	0.000760247	0.00218873	0.000285425	0.000743644	0.000762493	0.00100879
RY	0.00167948	0.000745838	0.00114034	0.00164681	0.00652116	0.000785484	0.00380585	0.00133417	0.00161556	0.0024861	0.00162031	0.00138578	0.000895887	0.00146753	0.00205733	0.00168283	0.00138593	0.00164252	0.00251865	0.0222868	0.000394781	0.000133875	0.000238126	0.000363525	0.00195644	0.000137312	0.00121081	0.000357235	0.000422683	0.000623653	0.000325545	0.000484969	0.000154205	0.000378376	0.000445161	0.00034116	0.000324721	0.000380639	0.000493385	0.00768492	0.00146276	0.000694472	0.000699407	0.000942561	0.00587407	0.000573728	0.00253866	0.00146458	0.00143808
SA	0.158404	0.0167381	0.0119006	0.0162621	0.00543893	0.025438	0.00676286	0.0100048	0.0131752	0.0109903	0.010372	0.0105354	0.0143066	0.0139129	0.0107281	0.0444388	0.0239535	0.0225324	0.00199175	0.00526838	0.0475891	0.00194227	0.00215247	0.00326467	0.0012863	0.00552281	0.00085978	0.00316088	0.00237204	0.00311429	0.00285188	0.00254624	0.00321576	0.00343424	0.00238156	0.00843865	0.00631409	0.00627674	0.00043545	0.00130351	0.047009	0.00420658	0.00567761	0.00918678	0.00333407	0.00741654	0.00352219	0.00503008	0.00911506
SC	0.0131395	0.128409	0.00191786	0.0029567	0.00276213	0.00393156	0.00232122	0.00470608	0.00178258	0.00486961	0.00445828	0.00353072	0.00176114	0.00242536	0.00198072	0.0100994	0.00753609	0.008972	0.000924358	0.00322933	0.00477201	0.0123757	0.000615258	0.000527488	0.00094268	0.00102684	0.000372924	0.00162133	0.000493649	0.00147299	0.00174457	0.00133672	0.000556543	0.000746226	0.000597838	0.00263635	0.00223268	0.00305135	0.000273848	0.000929193	0.00411421	0.0648116	0.000793629	0.000839851	0.0011156	0.00135171	0.000809308	0.00166783	0.0010893
SD	0.00801659	0.00147485	0.157427	0.0311349	0.0015282	0.00803795	0.00617267	0.00183341	0.00886207	0.00264118	0.00192359	0.0162856	0.00509788	0.0110275	0.00620724	0.0120438	0.00747977	0.00276595	0.000746521	0.00247087	0.00156854	0.00164659	0.0314964	0.00651192	0.000369911	0.00138708	0.00102752	0.000541859	0.00171103	0.000981217	0.0004856	0.00444294	0.00125115	0.00334403	0.00126711	0.00214269	0.00192543	0.000719423	0.000172878	0.00050463	0.0110395	0.00140742	0.0467645	0.0182563	0.0017321	0.00618498	0.00543511	0.00201718	0.0109014
SE	0.013134	0.00148003	0.0305329	0.133382	0.00186021	0.00697516	0.00679514	0.00272532	0.0159169	0.00419487	0.00337091	0.00963428	0.0065573	0.0208775	0.0107619	0.0123792	0.0092546	0.00457446	0.0013127	0.00305701	0.00236765	0.000602177	0.0066027	0.0373677	0.000490231	0.00129005	0.000815141	0.000849407	0.00278984	0.00114063	0.000773063	0.00256746	0.00119155	0.00536871	0.00205406	0.00236025	0.00246881	0.00120753	0.000226995	0.000703296	0.0182668	0.00171908	0.0172174	0.0499955	0.00220193	0.00539775	0.00541226	0.00339733	0.015854
SF	0.00553999	0.00362786	0.00218574	0.00292019	0.154719	0.0022987	0.00698417	0.0106448	0.00284398	0.0228169	0.0108129	0.00291548	0.00276728	0.00338878	0.00337432	0.00530859	0.00466247	0.0109939	0.0106629	0.0358605	0.00163843	0.000518734	0.000516039	0.00077567	0.046233	0.000527326	0.00167164	0.00312874	0.000632983	0.00655399	0.00409582	0.000863569	0.000981113	0.0011232	0.000770291	0.00125197	0.00144947	0.00302033	0.00276039	0.0114656	0.00278926	0.00137237	0.00115474	0.00142077	0.0451098	0.000863549	0.00267533	0.00440943	0.00164043
SG	0.0203635	0.00351284	0.00892478	0.00651091	0.00161249	0.163164	0.00390823	0.00196257	0.0071498	0.00240263	0.00202835	0.0111007	0.00539445	0.00581229	0.00518855	0.0153972	0.00683139	0.00313979	0.00109911	0.00185829	0.00568197	0.000848531	0.00210341	0.00200815	0.000452609	0.0342564	0.000578285	0.000615809	0.00137182	0.000663169	0.00050488	0.00285775	0.00101832	0.00146326	0.00146374	0.00353149	0.00138303	0.000869289	0.000246369	0.00051498	0.00768579	0.00154927	0.00395904	0.00387769	0.00119096	0.0409597	0.00190895	0.00123882	0.00455826
SH	0.00540985	0.00221635	0.00626926	0.00575667	0.00678536	0.00346576	0.0998508	0.00272174	0.00687558	0.0051456	0.00316861	0.00946151	0.00301107	0.010278	0.010247	0.00674421	0.00510439	0.00322775	0.00265873	0.0109939	0.00119711	0.000388689	0.00167145	0.00154374	0.00150652	0.000719862	0.0196792	0.000950119	0.00149773	0.00190592	0.000818141	0.00293102	0.000627335	0.00328334	0.00199297	0.00151621	0.00174012	0.00101682	0.000615483	0.0027181	0.00330755	0.000845208	0.00275691	0.00284068	0.00266503	0.00160568	0.0283668	0.0017702	0.00478717
SI	0.0108743	0.00652306	0.00246065	0.00435063	0.0109083	0.00256194	0.00378131	0.124765	0.00517514	0.0421976	0.0209346	0.00379746	0.00397865	0.00581125	0.00506659	0.00659378	0.0128848	0.0618101	0.0027191	0.00596635	0.00327828	0.00125933	0.000574557	0.00130708	0.00297433	0.000548512	0.000602719	0.0368553	0.00141883	0.0137598	0.00614109	0.00133303	0.00104003	0.00172441	0.00112738	0.00128138	0.00406851	0.0186157	0.000586465	0.00142692	0.00472835	0.00399807	0.00135835	0.00221258	0.00465891	0.00100823	0.00190404	0.0351608	0.00304969
SK	0.0118115	0.00178105	0.0103513	0.0179562	0.00199941	0.00739805	0.00785328	0.00384845	0.150338	0.00555385	0.00387656	0.0113448	0.00724649	0.0208543	0.0318414	0.0121636	0.00968884	0.00492976	0.00144743	0.00369075	0.00192163	0.000486729	0.00177497	0.00369671	0.000520179	0.00120549	0.00086774	0.00147541	0.0349613	0.00136107	0.000965445	0.00236041	0.00117615	0.00375252	0.00585482	0.00189607	0.00233783	0.00141238	0.000347484	0.000825445	0.00929666	0.00137425	0.00548062	0.0100971	0.00185106	0.00426645	0.0047028	0.00323107	0.0458854
SL	0.012473	0.0065399	0.00385853	0.00586496	0.0209498	0.00346506	0.00599382	0.0389504	0.00740609	0.154093	0.0351536	0.00503542	0.00468375	0.00938721	0.0078653	0.00762449	0.0127387	0.0308969	0.00491264	0.0102956	0.00331768	0.000698635	0.000835666	0.00162994	0.00578071	0.000987728	0.00091361	0.0135059	0.00154383	0.0469341	0.0103867	0.00181263	0.00113883	0.00304421	0.00150215	0.00148176	0.00315997	0.00978174	0.00126042	0.00242161	0.00559308	0.00199994	0.00184908	0.00315409	0.00949885	0.00136823	0.00262802	0.0152279	0.00471282
SM	0.00883797	0.0046947	0.00253429	0.0041672	0.0111028	0.00276951	0.003573	0.0193744	0.00492095	0.0317413	0.12365	0.00362158	0.00292286	0.0105833	0.00458636	0.00640594	0.0106087	0.015464	0.0026476	0.00593995	0.0027877	0.000499168	0.000671359	0.00102947	0.00293062	0.000658865	0.000467065	0.00689768	0.0010248	0.0103973	0.0351105	0.00108806	0.000641028	0.0032367	0.000906739	0.00148737	0.00304108	0.00432691	0.000601828	0.00134852	0.00367812	0.00135439	0.00109099	0.0019516	0.00428803	0.00108739	0.00259085	0.00691339	0.00296668
SN	0.00906666	0.00527858	0.0190679	0.0105307	0.00249443	0.0114955	0.0103718	0.00323058	0.0123498	0.00409155	0.00327224	0.119647	0.00452668	0.0119852	0.0100256	0.0187941	0.0122531	0.00408541	0.00122279	0.00424583	0.00191924	0.000950905	0.00391085	0.00234982	0.000593143	0.00206344	0.00167823	0.00121436	0.00253172	0.0012886	0.000848782	0.0369086	0.000937411	0.0028742	0.00225122	0.00317246	0.00272068	0.00106707	0.000270991	0.000926687	0.00671945	0.00187917	0.00943793	0.0060373	0.00179076	0.00524826	0.00511933	0.001835	0.00854103
SP	0.0107342	0.00164946	0.00555891	0.00647398	0.00204845	0.0061254	0.00349315	0.00263731	0.00585083	0.00349502	0.00208376	0.00367596	0.168626	0.00461088	0.00459704	0.0108959	0.00637727	0.00462108	0.000824318	0.00223317	0.00272665	0.000286976	0.00130163	0.00177707	0.000531469	0.00109174	0.00115668	0.00085954	0.00123403	0.00102078	0.00051677	0.00110818	0.0415916	0.00136598	0.00110048	0.00187237	0.00172097	0.00126035	0.000252774	0.00067835	0.0057349	0.000922984	0.00289035	0.00408858	0.00140391	0.00270641	0.00183226	0.00172697	0.00442944
SQ	0.0107176	0.00222834	0.0114003	0.0220212	0.00315028	0.00610116	0.011193	0.00459185	0.0206825	0.00703637	0.00788705	0.0109515	0.00511887	0.127649	0.0171822	0.0131637	0.00931439	0.00500031	0.00165392	0.00458234	0.00228929	0.000381294	0.00237802	0.00551573	0.000824567	0.00106466	0.00203991	0.00137418	0.00524543	0.00236679	0.00184082	0.00299499	0.00114313	0.0397791	0.0049886	0.0028129	0.00252144	0.00158612	0.000311805	0.00122762	0.00953151	0.00139973	0.00665817	0.0119533	0.00210922	0.00329966	0.00531108	0.00302893	0.0143455
SR	0.00807014	0.00183034	0.00636948	0.0102944	0.00238534	0.00515279	0.00825151	0.00329985	0.029395	0.00529071	0.00334	0.00811996	0.00435229	0.0150024	0.144646	0.0093651	0.00715617	0.0042905	0.00263363	0.00385968	0.00291094	0.000294069	0.00121373	0.0027399	0.000608778	0.00112793	0.00128348	0.00112745	0.00685876	0.00169779	0.000919934	0.00222351	0.000942668	0.00461321	0.0368304	0.00195011	0.00194341	0.00144254	0.000436524	0.00105003	0.00593831	0.00151869	0.00332624	0.0058203	0.00192776	0.00292495	0.0042799	0.00262449	0.0151228
SS	0.0331787	0.0111304	0.0123137	0.0120941	0.00353876	0.0146055	0.00738643	0.00443345	0.0103593	0.00500095	0.00471848	0.0160281	0.0106848	0.0117077	0.00898199	0.131216	0.0338753	0.00871657	0.00187787	0.00411589	0.00961926	0.00172574	0.0027653	0.00278126	0.000827404	0.00362599	0.000921865	0.00184112	0.00193146	0.00146746	0.00212365	0.00418762	0.00202101	0.00277441	0.00195464	0.0317593	0.00796399	0.00226561	0.00034816	0.00117809	0.0127664	0.00296803	0.0068093	0.00711183	0.00232875	0.00651856	0.00373154	0.00264109	0.00808407
ST	0.0197819	0.0080352	0.00750159	0.00885898	0.00355955	0.00669161	0.0051936	0.00895804	0.00851927	0.00802021	0.00722826	0.0102422	0.00667873	0.0100211	0.00817512	0.0318254	0.121357	0.0169112	0.00148616	0.00394958	0.0056017	0.00200117	0.0020054	0.00249999	0.000849686	0.00150758	0.00101578	0.00352024	0.00192675	0.00241378	0.0019062	0.00341445	0.00132182	0.00287361	0.00159827	0.00695521	0.0372299	0.00461301	0.000298749	0.000968054	0.0078048	0.00338064	0.00427752	0.00535678	0.00216164	0.00304339	0.0028367	0.00470192	0.00671885
SV	0.022943	0.011528	0.00359633	0.00617774	0.00946805	0.00434923	0.00447918	0.0549001	0.00658454	0.0284488	0.0157762	0.0049954	0.00659225	0.00684669	0.00610456	0.0108095	0.0220993	0.142406	0.00226995	0.00598403	0.00714857	0.00138504	0.000911292	0.00166877	0.00258429	0.000999164	0.00083682	0.0186316	0.00195334	0.00990108	0.00451099	0.00191496	0.00153235	0.00246309	0.00172359	0.00284536	0.00624543	0.0380723	0.000567042	0.00172462	0.00833702	0.00487361	0.00172794	0.00317	0.00405512	0.0016312	0.00208117	0.0197779	0.00424996
SW	0.00190395	0.00116585	0.00103291	0.00133892	0.00987522	0.00104683	0.00278629	0.00201318	0.00145343	0.00391698	0.00215558	0.00107821	0.000889745	0.00138589	0.00206457	0.0022293	0.00148113	0.00190223	0.129981	0.00928557	0.000620488	0.000302752	0.000254535	0.000372652	0.00296421	0.000231681	0.00062175	0.000661942	0.000247899	0.00158123	0.000620061	0.000377075	0.000171437	0.00121981	0.000509329	0.000370816	0.000440893	0.000854724	0.0398231	0.00300653	0.00119896	0.000599978	0.000624034	0.000645851	0.00515142	0.000685652	0.00122422	0.00117409	0.0008746
SY	0.00439727	0.00289819	0.00331947	0.00356425	0.0299112	0.00221308	0.0123052	0.00508486	0.00362594	0.00802029	0.00475027	0.0042218	0.00258482	0.00408399	0.00409155	0.00515211	0.00391857	0.00495872	0.0102328	0.130707	0.00112947	0.00113996	0.000644299	0.000996502	0.0090508	0.000402478	0.00207406	0.00137883	0.000842671	0.0024521	0.0010765	0.00115736	0.000505345	0.00113336	0.00100811	0.00102404	0.00128886	0.00133595	0.00388442	0.0326726	0.00321625	0.00136161	0.00149182	0.00202816	0.0142394	0.00108024	0.00458197	0.00287393	0.00223966
TA	0.0773643	0.0101325	0.00604575	0.00899352	0.00338633	0.0121536	0.00370827	0.0066724	0.00785982	0.00740479	0.00672165	0.00545886	0.00724138	0.00746635	0.00604402	0.0217301	0.0128426	0.0136014	0.00128418	0.00315656	0.0335382	0.00173515	0.00151625	0.00233491	0.00105066	0.00363559	0.000652966	0.00267915	0.00168101	0.00264848	0.0025475	0.00176894	0.00183627	0.00210447	0.00132201	0.00665623	0.0043806	0.00655833	0.000453116	0.00100992	0.0246301	0.002359	0.00314817	0.00519768	0.00188927	0.00385033	0.00239423	0.00313112	0.00569292
TC	0.00883273	0.0609733	0.00100618	0.00121864	0.00179036	0.00202829	0.00131647	0.00400761	0.00106876	0.00350902	0.00291486	0.00257738	0.00118538	0.00131881	0.00122313	0.00593614	0.00442916	0.00744433	0.000864901	0.00161225	0.0044852	0.0111845	0.000787719	0.00062096	0.00100447	0.00104597	0.000262516	0.0017849	0.000422172	0.00170359	0.00133548	0.00135395	0.00062643	0.000583804	0.000520368	0.00215798	0.00358847	0.00390415	0.000236571	0.000767445	0.00248072	0.0248364	0.000508463	0.000603195	0.000869767	0.000834393	0.000734098	0.00129616	0.00074552
TD	0.00510026	0.000898448	0.0728725	0.0151558	0.00100374	0.00468401	0.00327572	0.00114224	0.00548562	0.00158523	0.00122295	0.00862412	0.00314694	0.00599749	0.00401088	0.00701969	0.00478893	0.00166001	0.000619058	0.00133537	0.0012146	0.000216806	0.028194	0.00560875	0.000354534	0.000928789	0.000679765	0.000402927	0.00135099	0.000552196	0.000390443	0.00322613	0.000749143	0.00183289	0.000896427	0.00183204	0.00166573	0.000575744	0.000168968	0.000486498	0.0069382	0.000849693	0.0264762	0.0114051	0.00129689	0.00386914	0.00319186	0.00139652	0.00622897
TE	0.00785061	0.000865298	0.0166907	0.0704272	0.00115035	0.00405766	0.00353238	0.00163608	0.00951592	0.00237182	0.00177458	0.004834	0.00369155	0.0112757	0.00635907	0.00686666	0.00534283	0.00286624	0.000862519	0.00171203	0.0018959	0.000409114	0.00419933	0.0316855	0.000364858	0.00135441	0.000728347	0.000589739	0.0020237	0.000877052	0.00063637	0.00169859	0.000874999	0.00386651	0.00145742	0.00205204	0.00185438	0.000995715	0.000193961	0.000564419	0.0109714	0.000841625	0.0106139	0.0299077	0.0014108	0.00322083	0.00366834	0.00209615	0.00937426
TF	0.00301937	0.00201854	0.00121625	0.00145809	0.0707747	0.00115333	0.00349258	0.00664975	0.00145061	0.0131037	0.0065479	0.00155103	0.0014278	0.00196632	0.00173209	0.00279484	0.00271278	0.00596769	0.00671986	0.0179673	0.00117627	0.000414395	0.000381098	0.00065727	0.0306008	0.000490612	0.000793563	0.00293287	0.000506494	0.00517903	0.00319898	0.00100168	0.000469066	0.000966337	0.000551745	0.000972485	0.00109871	0.00270152	0.00193988	0.00634452	0.00170724	0.000757507	0.000602559	0.0008062	0.0221333	0.000494713	0.00137252	0.00314081	0.000948124
TG	0.0109546	0.00198916	0.00516368	0.00399968	0.00107342	0.0757441	0.00217999	0.00123438	0.00441649	0.00158631	0.00130608	0.00554439	0.00323405	0.00326282	0.00314027	0.00911924	0.00393278	0.00218868	0.000693447	0.00114004	0.00459578	0.000452354	0.00166433	0.00130064	0.000369543	0.0247337	0.000410459	0.000490006	0.000956777	0.000596959	0.000436158	0.0022804	0.00107913	0.000942373	0.000798625	0.00251358	0.00143015	0.00084002	0.000171446	0.000425587	0.00523122	0.000775033	0.00251623	0.00244335	0.000881452	0.0250524	0.0012467	0.000831154	0.00289972
TH	0.00328101	0.00102694	0.00355889	0.00384065	0.00341803	0.00203827	0.0542783	0.00152728	0.00398793	0.00275252	0.00178585	0.00609993	0.0018311	0.0073037	0.00541992	0.00414653	0.00289708	0.0020461	0.00192286	0.00616113	0.00116942	0.000226705	0.00124597	0.00129592	0.00122871	0.000482693	0.0169996	0.00109815	0.00167544	0.00106172	0.00066551	0.0020508	0.000503508	0.00311834	0.00140418	0.00113862	0.00121239	0.000878406	0.000895163	0.00294845	0.0020863	0.00060787	0.0017109	0.00200039	0.00198877	0.0010021	0.0170231	0.00154695	0.00286866
TI	0.00646042	0.00393904	0.00138368	0.00230212	0.00739616	0.00140196	0.00206815	0.0641394	0.00267839	0.0232778	0.0116447	0.00203131	0.00283376	0.002863	0.0027375	0.00351032	0.00692448	0.0330714	0.00177304	0.00371493	0.00258927	0.000500481	0.000447347	0.000879592	0.00291575	0.000408267	0.000486277	0.0312779	0.000815666	0.0108179	0.00531895	0.000751901	0.000638241	0.00236293	0.000799789	0.0010271	0.00286682	0.0161518	0.000430204	0.00134989	0.00261297	0.000949548	0.000764849	0.0012295	0.00308186	0.000583128	0.000991722	0.0213035	0.00171104
TK	0.00719444	0.00099138	0.00663739	0.0104342	0.00138054	0.00413474	0.0045073	0.00214168	0.0697874	0.00345758	0.00229408	0.00699607	0.0038242	0.0116825	0.0187604	0.00728436	0.00654747	0.00306972	0.000908863	0.00199248	0.00174464	0.000273986	0.00150102	0.00268396	0.000429123	0.000860556	0.00083434	0.000782975	0.0214244	0.00119413	0.000886467	0.00187071	0.000981393	0.0032201	0.00422573	0.00168192	0.0019363	0.00117533	0.000248914	0.000656307	0.00605166	0.000945185	0.00332745	0.00668932	0.00136286	0.00240789	0.00357803	0.00222623	0.0269329
TL	0.00783478	0.00384393	0.00208279	0.00324699	0.0129561	0.00200253	0.00317105	0.0238047	0.0042917	0.0785696	0.0198467	0.00257147	0.00267913	0.00477613	0.00408359	0.00408299	0.0060018	0.0190719	0.00303162	0.00583939	0.00282892	0.000447081	0.000536375	0.00122252	0.0052355	0.000510848	0.000710476	0.0115578	0.0010976	0.0361842	0.00799857	0.00114778	0.000989874	0.00200364	0.00110201	0.000969271	0.00258456	0.00880973	0.00085741	0.00236338	0.00321116	0.00113139	0.00105732	0.00163671	0.00531232	0.000835376	0.00144459	0.00918509	0.00270099
TM	0.00509485	0.00265317	0.00134891	0.00202785	0.00625333	0.00144595	0.00187575	0.00968609	0.00240607	0.0179527	0.0563654	0.00182468	0.00143762	0.00410915	0.00245291	0.00344873	0.00484057	0.00755748	0.00146547	0.00295498	0.00187579	0.000365392	0.000368321	0.000812875	0.00291547	0.00035739	0.000426114	0.00477354	0.00087816	0.00763513	0.0270062	0.00065852	0.000375919	0.00144999	0.000681653	0.000900961	0.00168083	0.00356606	0.000410377	0.00132558	0.00219013	0.000892757	0.000693586	0.0011697	0.00247719	0.000567104	0.00108686	0.00386639	0.00170111
TN	0.00523651	0.00213157	0.0102451	0.00579186	0.00154322	0.0056552	0.00612461	0.00152026	0.00686771	0.0022043	0.00175264	0.0586964	0.00237732	0.00634569	0.00511594	0.0102519	0.00645139	0.00223155	0.000605568	0.00236193	0.00168178	0.000384178	0.0030906	0.002031	0.000426421	0.00185472	0.00123514	0.000631983	0.00154723	0.000818051	0.000600056	0.0260978	0.00100601	0.00220446	0.00132622	0.00247974	0.00198766	0.000817651	0.000263537	0.000678017	0.00374476	0.000763436	0.00489951	0.0036027	0.00110642	0.00283132	0.00310913	0.00116877	0.00481596
TP	0.00549168	0.000859976	0.00316969	0.00372366	0.00116026	0.00303121	0.00204582	0.00165589	0.00339708	0.00226759	0.00140931	0.00219525	0.0863465	0.00264013	0.00270173	0.00531101	0.00355933	0.0028592	0.000533459	0.00120657	0.00210759	0.000182193	0.00102715	0.00131539	0.000484321	0.00088344	0.000376225	0.000742371	0.00102567	0.00130437	0.000397689	0.000918504	0.0288889	0.00126047	0.000729794	0.00146629	0.00131147	0.00111666	0.000132316	0.000391655	0.00349465	0.000591001	0.00182056	0.00243494	0.000870139	0.00157277	0.00122925	0.00118603	0.00282646
TQ	0.00612486	0.0011666	0.00717652	0.0119609	0.00155289	0.00289226	0.00592168	0.00223748	0.00995841	0.00377967	0.0038089	0.0055556	0.00273764	0.0537254	0.00903601	0.00654732	0.00557894	0.00296552	0.00112288	0.00198979	0.00147834	0.000276153	0.00174885	0.00383655	0.000489445	0.000565482	0.00155001	0.000875931	0.0023534	0.0014987	0.0017268	0.00170799	0.000705131	0.0214215	0.00195004	0.00169493	0.00217095	0.00105716	0.000287755	0.000724053	0.00596116	0.000876614	0.00391628	0.0071791	0.00135696	0.00199406	0.00355239	0.00188043	0.00755246
TR	0.00502668	0.00136361	0.00403649	0.0066809	0.00152313	0.00310076	0.00553784	0.0019034	0.0168745	0.00319083	0.00203286	0.00502807	0.00280542	0.00902655	0.0727111	0.00536267	0.00468596	0.0025092	0.00144391	0.00224426	0.00143386	0.000149658	0.000969838	0.00189795	0.000430751	0.00057332	0.0010507	0.000746379	0.00431969	0.00108093	0.000770704	0.00160931	0.00103362	0.00327416	0.0258686	0.00147158	0.00147382	0.00102615	0.000358359	0.000715501	0.0040609	0.000947493	0.00213002	0.00368225	0.00133574	0.00188775	0.00302417	0.00184042	0.00982471
TS	0.0193372	0.00557703	0.00787424	0.00771711	0.00238546	0.00815386	0.00411986	0.00280456	0.00706758	0.00371188	0.00347095	0.0096661	0.00567772	0.00798463	0.00570712	0.0677751	0.0175926	0.00475069	0.00121737	0.00289394	0.00749428	0.00104862	0.00221905	0.00258533	0.000752808	0.00262783	0.000834067	0.00136803	0.00165473	0.00134573	0.00153349	0.00415075	0.00173382	0.00224191	0.00156596	0.0232823	0.00655852	0.00213019	0.000496993	0.000997062	0.00823455	0.00170985	0.00393399	0.00464021	0.00146839	0.0033907	0.00259918	0.00183671	0.00515412
TT	0.0109244	0.00422138	0.00497076	0.00602047	0.00225106	0.00413512	0.00381412	0.00595944	0.00573238	0.00515575	0.00537443	0.00589757	0.00389487	0.00580271	0.00561163	0.0177495	0.0582112	0.0102346	0.00107258	0.00222199	0.00499574	0.00104243	0.00148488	0.00207844	0.000889402	0.00118776	0.000803745	0.0024081	0.00163418	0.00225449	0.00226979	0.00232259	0.00131607	0.00270265	0.00144405	0.00688571	0.0326611	0.00499776	0.000307579	0.000894173	0.00466227	0.00138303	0.00263601	0.00352113	0.00143958	0.00176849	0.00211061	0.00294534	0.00473784
TV	0.0126894	0.00732723	0.00196082	0.00345609	0.00656208	0.00249351	0.00236773	0.0312902	0.00346592	0.0177625	0.0098318	0.00263276	0.00351603	0.003242	0.00297189	0.00582886	0.0116109	0.0711229	0.00156334	0.00356076	0.0058693	0.000983508	0.000726547	0.00135493	0.00231152	0.00110708	0.000493709	0.0165174	0.00105942	0.00873782	0.00385671	0.0011151	0.00110902	0.00157312	0.00089392	0.00154602	0.00438761	0.0366748	0.000405478	0.00125665	0.0049687	0.00182398	0.000974696	0.00170873	0.00268353	0.000874479	0.00132286	0.0123648	0.00244248
TW	0.00116454	0.00057119	0.000694897	0.00083214	0.00606087	0.000656387	0.00234093	0.00135616	0.000788989	0.00252333	0.00155223	0.000618151	0.000569009	0.000982372	0.00136194	0.0011749	0.0013458	0.00140417	0.0677427	0.0049048	0.000703725	0.000131225	0.000183264	0.000338457	0.00251141	0.000293016	0.00064651	0.000586111	0.000228196	0.00115833	0.000753804	0.000345165	0.000170031	0.000670239	0.000342104	0.000344209	0.000483672	0.000882035	0.0236012	0.00273327	0.000827001	0.000308783	0.000304913	0.000421907	0.00288173	0.00039021	0.000700635	0.000938314	0.000552724
TY	0.00267852	0.00177693	0.00202738	0.00195284	0.0175298	0.00122239	0.00723317	0.0028096	0.00203338	0.00507512	0.00291863	0.00224705	0.00134122	0.00214748	0.00233373	0.00323286	0.00244061	0.00325953	0.00579545	0.0674742	0.000912783	0.000404629	0.000622507	0.000858897	0.00696288	0.000490529	0.00159077	0.00118942	0.000747514	0.00228675	0.00144779	0.00106285	0.000383274	0.0011791	0.000794698	0.00118347	0.00106609	0.00143523	0.00177263	0.0249204	0.00171488	0.000953341	0.000777961	0.00122896	0.0078926	0.000613082	0.00315381	0.00204657	0.00140391
VA	0.0968641	0.0152395	0.00516211	0.00859127	0.00584284	0.0140071	0.00466113	0.011873	0.00741724	0.0130021	0.00794327	0.00502272	0.00758104	0.0071029	0.00605883	0.0228956	0.0150618	0.0236514	0.00181592	0.00463022	0.0537374	0.00289745	0.00169638	0.00293993	0.00209009	0.00539619	0.00124434	0.0049073	0.00212886	0.00488285	0.00365617	0.00206143	0.00312861	0.00314985	0.00190971	0.00878262	0.0062977	0.0104759	0.000569245	0.00147334	0.00811608	0.00105663	0.00101272	0.00153029	0.000782161	0.00144165	0.000770908	0.00141354	0.00165088
VC	0.0112017	0.0610078	0.000952815	0.0010587	0.00343004	0.00228441	0.00152666	0.00531805	0.00152544	0.00583777	0.00406317	0.00202351	0.00124094	0.00134789	0.00141868	0.0066074	0.00590657	0.00900063	0.000932586	0.00266613	0.00701864	0.00726687	0.000511195	0.000620683	0.00162165	0.00103763	0.000607745	0.00344291	0.000624455	0.0029961	0.00205912	0.00260605	0.000536847	0.000796212	0.000698475	0.00262393	0.00321623	0.00890773	0.000321216	0.00105742	0.000900755	0.00768293	0.000258885	0.00022217	0.000350784	0.000254602	0.000211552	0.000582119	0.000250814
VD	0.00623187	0.00143084	0.0870479	0.0159636	0.00169646	0.00580172	0.00450515	0.00155058	0.00687144	0.00232381	0.00150513	0.0109025	0.00404852	0.00843851	0.00471879	0.00918794	0.00558061	0.00239436	0.00082471	0.00192333	0.00202636	0.000370938	0.0393584	0.00694539	0.000522031	0.00172034	0.00101087	0.000602411	0.00223081	0.000809303	0.00059836	0.00509683	0.00105146	0.00255531	0.00152136	0.00266628	0.00233141	0.000973972	0.000273994	0.000882322	0.00264332	0.00036062	0.0110412	0.00380912	0.0005725	0.0015546	0.00120169	0.000700709	0.0021566
VE	0.0108689	0.0015174	0.0191686	0.0785859	0.00234535	0.00484831	0.0054397	0.00307314	0.0135106	0.00422043	0.0031721	0.00650154	0.00477215	0.0148749	0.00932011	0.00935482	0.00777854	0.00473476	0.00123	0.00287305	0.00335447	0.000372616	0.00688597	0.0441105	0.000929249	0.00136667	0.00105185	0.00119113	0.00353623	0.0016511	0.00101867	0.00269882	0.00171183	0.00723056	0.00273656	0.00259423	0.00287556	0.00216776	0.000519345	0.00121497	0.00392021	0.000543905	0.00366818	0.0103804	0.000682138	0.00143824	0.00172738	0.00109114	0.00349516
VF	0.0042221	0.00303916	0.0013351	0.00154037	0.0866473	0.0013069	0.00385798	0.0105665	0.00150688	0.0189142	0.00841243	0.00158807	0.0016795	0.00181015	0.00174366	0.00369909	0.00319513	0.00963463	0.00816727	0.0204017	0.00166633	0.000466235	0.000536866	0.000736443	0.0450659	0.000503671	0.0010829	0.00479778	0.000570878	0.00802191	0.00378494	0.000666086	0.000485061	0.000840389	0.000650319	0.000977512	0.00114078	0.00370135	0.00281932	0.00881377	0.000708825	0.000264356	0.000254109	0.000317541	0.00716974	0.000220521	0.000568985	0.00125763	0.000389815
VG	0.0181004	0.00389202	0.0063155	0.00463048	0.00206058	0.0977236	0.00279456	0.00221644	0.00507373	0.00273788	0.0019471	0.00680179	0.00365931	0.00407918	0.00361452	0.0108326	0.00535043	0.00358302	0.000920041	0.00186825	0.0079951	0.000697878	0.00197225	0.00190328	0.000722781	0.039727	0.000634753	0.000976164	0.00139825	0.00102675	0.000804852	0.00324285	0.00116281	0.00153831	0.00131638	0.00383778	0.00230043	0.00173593	0.000353649	0.00063701	0.00222255	0.000360895	0.00123911	0.00119116	0.000458547	0.00918615	0.000652013	0.000497413	0.00123818
VH	0.00479524	0.00207565	0.00471994	0.00463341	0.00497038	0.00287073	0.0678084	0.00274655	0.00575779	0.00440076	0.00250175	0.00738448	0.00228193	0.00753565	0.00612944	0.0052077	0.00399064	0.00330089	0.00212917	0.0084787	0.00186392	0.000313071	0.00175985	0.00224942	0.00184691	0.000817793	0.0205658	0.00173925	0.0025663	0.00175957	0.00169519	0.00311701	0.00084771	0.00520492	0.0023689	0.00156212	0.00158103	0.0014101	0.00065458	0.00343985	0.00105658	0.000317737	0.000719091	0.000969069	0.000920137	0.000495221	0.00652248	0.000724886	0.00130562
VI	0.00821974	0.00503513	0.00122974	0.00224267	0.0110999	0.00151452	0.00216497	0.0872174	0.00277086	0.0359054	0.0154948	0.00173047	0.00235209	0.00254482	0.00289582	0.00347368	0.00743491	0.0475608	0.00228145	0.00469708	0.00432481	0.000864396	0.000433302	0.000999585	0.00462832	0.000581503	0.000661427	0.0524297	0.000932996	0.0171235	0.00805481	0.000786036	0.000927911	0.00135072	0.00104334	0.00138802	0.0042348	0.0281514	0.000808558	0.00180084	0.00100773	0.000393875	0.000273565	0.00047512	0.00128939	0.000246856	0.000348521	0.00606111	0.000629721
VK	0.00898844	0.00170298	0.00695913	0.0121222	0.00237614	0.00523792	0.00552529	0.00406692	0.0821555	0.00516754	0.00346814	0.00747993	0.00455606	0.0126202	0.0220185	0.00803067	0.00764306	0.00542993	0.00116136	0.00301248	0.00279657	0.000536444	0.00220836	0.00447275	0.000772851	0.0014516	0.00114086	0.00148078	0.0432063	0.00210513	0.00172393	0.00265833	0.00134337	0.00522342	0.00715885	0.00229826	0.00263189	0.00196701	0.000324114	0.00103137	0.00248716	0.000444552	0.00138101	0.00260363	0.00061062	0.00115027	0.00121388	0.00105986	0.00999065
VL	0.010127	0.0050663	0.00188688	0.00314828	0.0206475	0.00211741	0.00375897	0.0365022	0.00397419	0.108653	0.0247858	0.0027497	0.00288384	0.00460804	0.00443588	0.00423667	0.0067419	0.0291493	0.00396993	0.00700866	0.00417657	0.000800418	0.000603278	0.00118522	0.00749188	0.000679782	0.000744245	0.0183995	0.00130069	0.0513904	0.012208	0.00122273	0.00109572	0.00218831	0.00136546	0.00117054	0.00303094	0.0138598	0.00157105	0.0031316	0.00131023	0.000415504	0.000388338	0.000664657	0.00190702	0.000341507	0.000539201	0.00329363	0.000865718
VM	0.00671566	0.00391708	0.00142761	0.00233276	0.0107676	0.00153017	0.0023706	0.0189067	0.00308569	0.0287063	0.0719917	0.00191279	0.00174092	0.00447554	0.00279588	0.00383798	0.00589275	0.0133544	0.00198518	0.00492133	0.00385513	0.000949327	0.000431001	0.00103035	0.00429335	0.000561237	0.000888045	0.00863831	0.00145072	0.0134276	0.0402671	0.000817801	0.000858584	0.00269612	0.00100955	0.00116767	0.00271873	0.00785093	0.00092104	0.00360512	0.000849301	0.000487984	0.000277482	0.000465602	0.00117983	0.000265515	0.000392162	0.00150461	0.000661684
VN	0.00558712	0.00215629	0.0104781	0.00603178	0.00217921	0.00584488	0.00670545	0.00213959	0.00703956	0.00310843	0.00207165	0.0636749	0.00260821	0.00613402	0.00564619	0.0106333	0.00678766	0.00265157	0.000734198	0.00255568	0.00198006	0.000779044	0.00351318	0.00236051	0.000744779	0.00190723	0.00172898	0.000883191	0.00234972	0.0013466	0.000766176	0.0342438	0.000836725	0.00271068	0.00186303	0.00434044	0.00334057	0.00111054	0.00024187	0.000859744	0.00152316	0.000368707	0.00188895	0.00143887	0.000465265	0.00116315	0.00112011	0.000544815	0.0017952
VP	0.00601827	0.00107944	0.00304565	0.00366725	0.00154236	0.00282764	0.00176045	0.00244643	0.00354363	0.00312588	0.00156042	0.00208503	0.0987798	0.00253184	0.00285133	0.00543778	0.00370578	0.00407552	0.000642958	0.00157801	0.00298999	0.000220542	0.0011652	0.00158549	0.000566284	0.00124597	0.000426193	0.00106985	0.00133022	0.00128849	0.000629758	0.000985516	0.0422256	0.00193766	0.000945457	0.00198023	0.00162376	0.00168698	0.000224311	0.000550356	0.00149953	0.000237586	0.000774481	0.00100649	0.000505464	0.000679649	0.000466528	0.000607121	0.000926016
VQ	0.00862365	0.00187959	0.00845314	0.014949	0.00241173	0.00404431	0.00762304	0.0036358	0.0144527	0.00623828	0.00553531	0.00698575	0.00366877	0.0626463	0.0118947	0.00852502	0.00755498	0.00486974	0.00164114	0.00305807	0.00261755	0.000754857	0.0026156	0.00557967	0.000793769	0.00118212	0.00182907	0.00163143	0.00488868	0.00235832	0.00278229	0.00311462	0.00119021	0.0391336	0.00327512	0.00237359	0.00247472	0.00205319	0.000502761	0.00108557	0.00241334	0.000480588	0.00150299	0.00295826	0.000620721	0.000960796	0.0013929	0.000953093	0.0036692
VR	0.00735987	0.0016972	0.00496062	0.00867185	0.00245243	0.00398799	0.00671695	0.00383938	0.0233944	0.00558547	0.00360817	0.00633232	0.00366072	0.0114353	0.0780469	0.00681118	0.00632983	0.00467606	0.00193515	0.00382639	0.00262451	0.000308996	0.00161669	0.00356372	0.00100627	0.000970979	0.00173938	0.0015049	0.00730202	0.0022022	0.00144787	0.00279839	0.00103193	0.00481664	0.0349844	0.00197818	0.00236768	0.0018909	0.000593266	0.00168667	0.00193499	0.000400767	0.000981508	0.00183488	0.000649574	0.000849305	0.00128139	0.00103001	0.00396661
VS	0.0238234	0.00748697	0.00832361	0.00860553	0.00370634	0.00986549	0.00733262	0.00481025	0.00832213	0.00507892	0.00420878	0.0113899	0.00628416	0.00762006	0.00721742	0.0750179	0.027077	0.00758967	0.00164717	0.00341338	0.0128582	0.00156164	0.00354926	0.00364342	0.00113202	0.00391846	0.00134596	0.00210522	0.00230366	0.0019551	0.00235864	0.00494327	0.00208206	0.0032066	0.0022542	0.0414611	0.0117948	0.0035517	0.000528909	0.00121612	0.00402295	0.000740436	0.00162342	0.00188856	0.00082842	0.00158345	0.0010214	0.000960562	0.00196303
VT	0.0135893	0.00644532	0.00487464	0.00663126	0.00372383	0.0039888	0.00405037	0.00809528	0.00678116	0.00802097	0.0057091	0.00593579	0.00436563	0.00554625	0.0055459	0.0192595	0.0682894	0.0135368	0.001299	0.00288512	0.00669204	0.00146745	0.00194565	0.00281307	0.00146599	0.00140701	0.000963354	0.00525113	0.0020372	0.00471766	0.00298928	0.00392844	0.00167522	0.0028202	0.00177232	0.0070413	0.0371079	0.00885605	0.000462783	0.00114456	0.00198289	0.000772787	0.00100643	0.00134425	0.000692422	0.000881487	0.000791081	0.00133054	0.0015274
VV	0.0163361	0.00897755	0.00179148	0.0032627	0.0098148	0.00250527	0.00276772	0.0500352	0.00370553	0.0299645	0.0122151	0.00244692	0.00381353	0.0033684	0.00357782	0.0058881	0.0129681	0.0949419	0.00209029	0.00528113	0.00867307	0.00188547	0.000654834	0.00167799	0.00440946	0.000861779	0.000738437	0.0290331	0.00136273	0.0141432	0.0061192	0.0012448	0.00176897	0.00208838	0.0013505	0.00229274	0.00779308	0.0558493	0.000828186	0.00192416	0.00185172	0.000796142	0.00038101	0.000716318	0.00114501	0.00042552	0.000465104	0.00416353	0.000777841
VW	0.00158838	0.000776855	0.00073691	0.000896652	0.00773703	0.00124631	0.00199296	0.00247588	0.000862497	0.00424813	0.00264942	0.000861603	0.000659417	0.00128824	0.00132017	0.0014633	0.00129197	0.00231657	0.0830329	0.00692328	0.000617837	0.000226088	0.000333482	0.000335697	0.00300282	0.000260158	0.000496797	0.000898286	0.000399749	0.00158851	0.000817491	0.000302083	0.000238934	0.000675946	0.000441473	0.000430716	0.000418639	0.000888907	0.0304353	0.00324416	0.000360562	0.000151456	0.000159572	0.000231839	0.00138678	0.000180041	0.00026742	0.00061527	0.000229232
VY	0.00357793	0.00265833	0.00171004	0.00226351	0.0226466	0.00132736	0.00782403	0.00500966	0.00224464	0.00792644	0.00427688	0.00241291	0.00166107	0.00247286	0.0030476	0.00315837	0.0028924	0.00550672	0.00715523	0.0748033	0.00141608	0.000652716	0.000571354	0.000914347	0.0106347	0.000393387	0.0021292	0.00210123	0.000908219	0.00378617	0.00233889	0.00123766	0.000422628	0.00136277	0.00105031	0.00105764	0.00112239	0.00228997	0.00328492	0.0349587	0.000776882	0.000400599	0.000340052	0.000467528	0.00322928	0.000276546	0.00113395	0.000861171	0.000552298
WA	0.00643699	0.000976119	0.00109068	0.00137637	0.0011331	0.00160283	0.000661669	0.0012561	0.00102147	0.0017719	0.001077	0.000915861	0.00146287	0.00122435	0.00114589	0.00236457	0.00149491	0.00188899	0.00045625	0.000975158	0.0057484	0.000252523	0.000310742	0.000488468	0.000337408	0.000717313	0.000158037	0.000551365	0.000392312	0.000646262	0.00057162	0.000516754	0.000584089	0.000500693	0.000383063	0.000809566	0.000725851	0.000913605	0.000131521	0.000356139	0.00292844	0.000325401	0.000386179	0.000501972	0.000435922	0.000487567	0.000290988	0.00059033	0.00060471
WC	0.000699336	0.00352027	0.000203335	0.000156319	0.000253451	0.000242629	0.000191092	0.000372282	0.000153963	0.00036301	0.000230811	0.000285841	0.000166466	0.000180792	0.000169389	0.000758317	0.0005727	0.000546886	0.000141483	0.000250563	0.000463939	0.00170012	0.000106664	0.000179809	0.00012889	0.000206767	0.000394247	0.000395794	5.54709e-05	0.000334449	0.000148032	0.000136448	5.53078e-05	9.39886e-05	9.10451e-05	0.000230863	0.000308385	0.000362703	5.16111e-05	0.000105733	0.000252798	0.00195285	7.44312e-05	6.37359e-05	0.000100398	7.90188e-05	8.00402e-05	0.000126582	8.35525e-05
WD	0.000871658	0.000191653	0.00736067	0.00250963	0.000314996	0.000741727	0.000636966	0.000287779	0.000809313	0.000403634	0.000230889	0.00119883	0.000660112	0.000990734	0.000801989	0.00134553	0.000942104	0.000329687	0.000228481	0.00039836	0.000303291	9.30587e-05	0.00349816	0.00109416	0.000103088	0.000378022	0.000138281	0.00012544	0.000310085	0.000124987	0.000117316	0.000545174	0.000216247	0.000376143	0.000358016	0.000380733	0.000290428	0.000162225	4.61021e-05	0.000181405	0.000901295	0.000166583	0.00283929	0.00115546	0.000226778	0.000539845	0.000344458	0.000199867	0.000610574
WE	0.00157008	0.000228899	0.00271509	0.00659741	0.000389963	0.000851951	0.000755283	0.000454102	0.00170878	0.000864066	0.00043067	0.000955732	0.000833754	0.00189599	0.00149335	0.00137258	0.00110432	0.000553647	0.000383955	0.000553132	0.000486361	6.49036e-05	0.000700919	0.00380749	0.000103621	0.000285061	0.000121388	0.000206003	0.000615842	0.000234786	0.000280526	0.000406228	0.000232134	0.000933003	0.000556503	0.00035692	0.000345865	0.000362479	8.16238e-05	0.000183076	0.00116084	0.000253938	0.00127687	0.0029551	0.000293358	0.000368486	0.000437406	0.000274567	0.00102518
WF	0.000507761	0.000346677	0.000259893	0.000217165	0.00505513	0.000241174	0.000407204	0.000819302	0.000238519	0.00200118	0.000813006	0.000313259	0.000259067	0.000276	0.000315371	0.000450688	0.000387269	0.000907143	0.000967666	0.00209466	0.000372502	7.95415e-05	7.48876e-05	9.01736e-05	0.00315447	7.6207e-05	9.37931e-05	0.000461072	6.56604e-05	0.000941374	0.000334331	0.000107449	8.0996e-05	0.000132011	9.37941e-05	0.000175572	0.000185478	0.00080315	0.000320961	0.00126742	0.00025069	9.58257e-05	0.000118626	0.000120788	0.00238278	9.34865e-05	0.000215307	0.000386485	0.000141196
WG	0.00121064	0.000278391	0.00086572	0.000745854	0.000322476	0.00754049	0.000457595	0.000301409	0.000634797	0.000451676	0.000432082	0.000868186	0.000604824	0.000774969	0.00056936	0.00126125	0.000669131	0.000433684	0.000299411	0.000299004	0.00070688	9.97012e-05	0.000307068	0.000273377	0.000104549	0.00323719	0.000184914	0.000190204	0.00019605	0.000162865	0.000158453	0.000357896	0.000195195	0.000266316	0.000217231	0.000349846	0.000440608	0.000223937	5.81398e-05	0.000245151	0.000701065	0.000114119	0.000384752	0.000317479	0.000162163	0.00268372	0.000193124	0.000152241	0.000283673
WH	0.000673251	0.000225973	0.00083263	0.000761164	0.000598814	0.000439579	0.00614114	0.00036388	0.00084472	0.000637016	0.000328762	0.000957607	0.000403228	0.00101646	0.000967249	0.00102112	0.000627949	0.000427792	0.000386214	0.000944852	0.000265703	7.77469e-05	0.000226841	0.000361586	0.000227319	0.000125646	0.00140594	0.000190169	0.000490543	0.000242404	0.000247709	0.000476825	0.000156835	0.000463091	0.000340567	0.000270094	0.000181635	0.000251158	0.000123127	0.000493965	0.000394421	9.73499e-05	0.000298995	0.000342226	0.000329325	0.000176655	0.002199	0.000196906	0.000346835
WI	0.000736686	0.000344854	0.00023179	0.000307322	0.000970988	0.000239436	0.000324687	0.00521236	0.000309513	0.0027311	0.00125962	0.000258072	0.00036663	0.000426369	0.000376281	0.000503605	0.000961845	0.00288243	0.000369875	0.000769134	0.000412763	6.78881e-05	7.25214e-05	0.00012615	0.000395328	0.000101406	9.45982e-05	0.00305981	0.00013169	0.00181261	0.000661317	0.000108802	0.000344134	0.000349404	0.000124966	0.000326665	0.000428139	0.00212539	0.000171237	0.000323562	0.000339885	9.96475e-05	8.8753e-05	0.000147432	0.00050825	9.82215e-05	0.000114168	0.00210498	0.000162173
WK	0.00124238	0.000219594	0.00124624	0.00185386	0.000387523	0.000817476	0.000765374	0.000547232	0.00618727	0.000796198	0.000471797	0.00109592	0.000823612	0.00158174	0.00298241	0.00121302	0.000981502	0.000633517	0.000369393	0.000646767	0.000583062	5.33172e-05	0.000409976	0.000767596	0.000196153	0.000290527	0.000173651	0.000231218	0.00231805	0.00032387	0.000254778	0.000513088	0.000271145	0.000953683	0.000971647	0.00038996	0.000396558	0.000321363	9.06507e-05	0.000263874	0.000752355	0.000159886	0.000510703	0.000807878	0.000258454	0.000331257	0.000451659	0.00031314	0.00256483
WL	0.00100537	0.000445086	0.00037288	0.000456238	0.00156897	0.000382993	0.000786029	0.00263274	0.000509507	0.00733516	0.00182376	0.000353526	0.000450166	0.000629047	0.000692572	0.000603933	0.000768318	0.0021621	0.00062829	0.0010028	0.00040359	7.25915e-05	0.000107157	0.000180199	0.00100425	0.000138209	9.08112e-05	0.00209966	0.000176777	0.00453027	0.00128737	0.000241884	0.000165337	0.000251706	0.000208048	0.000211752	0.000384797	0.00131379	0.000300731	0.000453775	0.00041989	0.00017345	0.000135374	0.000215785	0.000660768	0.000115474	0.000179171	0.000930809	0.000247803
WM	0.00080551	0.000251245	0.000203243	0.000332545	0.000959761	0.000231667	0.000326624	0.00135304	0.00029267	0.00211932	0.00300673	0.000244685	0.000275111	0.000733054	0.000364259	0.000423745	0.000791511	0.00100133	0.000342477	0.00051098	0.000383866	0.000100357	7.08157e-05	0.000117481	0.000429329	0.000159487	7.22328e-05	0.000682447	0.000177186	0.00109817	0.00200335	0.000108887	9.22482e-05	0.000663091	0.00012835	0.000171378	0.000446693	0.000605193	0.000157492	0.000237032	0.000298863	8.92522e-05	9.08756e-05	0.000150899	0.000401287	8.58421e-05	0.000157105	0.000489209	0.00019322
WN	0.000960795	0.000379041	0.00132	0.00100384	0.000352619	0.00104026	0.000924434	0.000398221	0.00100284	0.000463977	0.000345998	0.0048433	0.00047203	0.000978792	0.00115486	0.00198561	0.0011721	0.00049665	0.000276764	0.000704555	0.000404468	9.03957e-05	0.000612126	0.00040999	0.000159562	0.000366761	0.000392286	0.000234413	0.000426533	0.000293958	0.000179189	0.00403858	0.00020857	0.000530372	0.000326465	0.000445615	0.000320186	0.000294869	0.000108194	0.000373594	0.0006082	0.000129462	0.000744813	0.000550058	0.000219964	0.000543505	0.0004309	0.000246887	0.000659083
WP	0.000678908	0.000124744	0.000549064	0.000538786	0.000304684	0.000496496	0.000267	0.000271274	0.000448301	0.000397219	0.000209469	0.000369979	0.00763072	0.000373737	0.000380673	0.000703767	0.000505344	0.000410045	0.00017284	0.000328548	0.000292194	4.9434e-05	0.00027093	0.000208146	0.000102966	0.000125986	6.44773e-05	0.000125277	0.00017387	0.000164863	7.74923e-05	0.000240021	0.00395462	0.000152144	0.00014479	0.000243673	0.000231352	0.000229066	4.05297e-05	0.000123155	0.000499084	8.0264e-05	0.000260996	0.000298562	0.000155228	0.000214152	0.000131841	0.000150049	0.000256086
WQ	0.00126777	0.000241363	0.00119609	0.00184432	0.000353587	0.00065449	0.000709613	0.000429981	0.00164979	0.00076929	0.000597837	0.000836436	0.000561258	0.00451831	0.00157569	0.00121921	0.000796794	0.000520854	0.000310053	0.000423114	0.000340768	4.87014e-05	0.000420254	0.000805397	0.000133153	0.00019911	0.000154731	0.000220148	0.000813229	0.000309487	0.000475227	0.000425264	0.000166695	0.00579982	0.000632694	0.000317839	0.000305237	0.000357642	8.15015e-05	0.00013332	0.000786404	0.000130102	0.000472229	0.000800798	0.000238114	0.000237494	0.000566675	0.000309811	0.000904248
WR	0.00103177	0.000203546	0.000813071	0.00114718	0.000371201	0.000639629	0.000738145	0.00051595	0.00217221	0.000832447	0.000472458	0.000777059	0.000628193	0.00131845	0.00765131	0.00112543	0.0009853	0.000593545	0.000443489	0.000547731	0.000320026	4.36908e-05	0.000196037	0.000394034	0.00014052	0.00019857	0.00015783	0.000247754	0.000791093	0.000300219	0.000187931	0.000344816	0.000209034	0.00063532	0.0029889	0.000316475	0.000244668	0.000210169	8.86628e-05	0.000162953	0.000594099	0.000185942	0.000328329	0.000499201	0.000215218	0.000297588	0.000360375	0.000286181	0.00122246
WS	0.00198659	0.000518562	0.00127396	0.00132255	0.000671208	0.00119479	0.000801865	0.000631322	0.001033	0.000758699	0.000532069	0.00122819	0.00109771	0.00104185	0.000953033	0.00543239	0.00216087	0.000759906	0.000324698	0.00092248	0.00138432	0.000254495	0.000459576	0.00055117	0.00019876	0.00062056	0.000150453	0.000342543	0.000386464	0.000314249	0.000247693	0.00168532	0.000337968	0.000439988	0.00036773	0.00284199	0.0010325	0.000301734	0.000146177	0.000234833	0.000926637	0.000200516	0.000517938	0.000623887	0.000286277	0.000578177	0.000359111	0.000282676	0.000550429
WT	0.00125173	0.000475528	0.000816271	0.00106984	0.000571326	0.000543295	0.00047023	0.000813254	0.000749297	0.000831865	0.000624846	0.000705267	0.000636349	0.000856619	0.000799626	0.00349175	0.00461755	0.00135343	0.000271908	0.00069227	0.000809631	0.000107579	0.000277341	0.000448824	0.000220906	0.000300197	0.000105236	0.000507772	0.000323599	0.000423219	0.000341831	0.000433556	0.000210708	0.000363854	0.000379884	0.00160577	0.00369601	0.000708959	7.73456e-05	0.000284381	0.000681466	0.000237918	0.000311655	0.000358167	0.000252961	0.000247951	0.000240856	0.000475538	0.000445135
WV	0.00144893	0.000611161	0.000328779	0.000521954	0.00119485	0.000507709	0.000382046	0.00336363	0.000428759	0.00245908	0.0010635	0.000335045	0.000540435	0.000525364	0.000605568	0.00076448	0.00124675	0.00610457	0.000403499	0.000799938	0.00101633	0.000153281	0.000135602	0.0002099	0.000511074	0.000212149	9.38117e-05	0.00242682	0.000163539	0.00121498	0.00121902	0.000172636	0.00025034	0.000309536	0.000189257	0.000342995	0.000626833	0.00424884	0.000134406	0.000567872	0.000611144	0.000227648	0.000145455	0.000237861	0.000428826	0.000148663	0.00013789	0.00125334	0.000235485
WW	0.000295622	0.000144397	0.000101442	0.000122658	0.000900925	0.000118107	0.000330138	0.000232994	0.000172306	0.000401369	0.000185444	0.000134185	0.000158357	0.00013907	0.000240043	0.000310725	0.000210746	0.000259131	0.00428251	0.000944473	9.69711e-05	3.28662e-05	3.04335e-05	4.97105e-05	0.000693434	3.56765e-05	6.84017e-05	0.00014998	5.03817e-05	0.000278692	0.000115994	5.7803e-05	1.91799e-05	7.9053e-05	0.000133058	0.000112623	0.000131241	0.000147853	0.00356348	0.00060175	7.62254e-05	0.000122707	6.41685e-05	6.71389e-05	0.000397482	5.96039e-05	8.19336e-05	0.000112216	6.91098e-05
WY	0.000568132	0.000211858	0.000273344	0.000314224	0.00146456	0.000226521	0.000637736	0.000431107	0.000257646	0.000896024	0.000381189	0.000419245	0.000244737	0.000289961	0.000437832	0.000522236	0.000415566	0.000661289	0.00079873	0.00554386	0.00019411	7.81619e-05	9.22543e-05	0.000128184	0.000976275	0.000117511	0.000269661	0.000240407	0.000100159	0.000429774	0.000226705	0.000177802	9.51081e-05	0.000151346	0.000139753	0.000233461	0.00018948	0.000285681	0.000405832	0.00307823	0.000231112	7.62893e-05	0.000128228	0.000145977	0.00089825	9.07017e-05	0.000232936	0.000225105	0.000191058
YA	0.0166373	0.00220922	0.00192939	0.00278448	0.00155064	0.00378481	0.00145164	0.00296828	0.00233993	0.00325242	0.00210733	0.00182518	0.00234744	0.00247603	0.00229055	0.00492394	0.00347054	0.0045868	0.00068693	0.00150737	0.0129129	0.000574911	0.000752773	0.0010853	0.000625953	0.00148369	0.00034825	0.00126583	0.000841732	0.00146865	0.000971717	0.000882158	0.000885195	0.000909041	0.000841038	0.00203623	0.00166856	0.00241196	0.00022388	0.000521637	0.00714947	0.000983803	0.000883883	0.00124673	0.000740974	0.00138037	0.000734962	0.00125783	0.00124663
YC	0.00197325	0.0137581	0.000396492	0.000425832	0.000696868	0.00060839	0.000434429	0.000838515	0.000572886	0.000975242	0.000650597	0.000830681	0.000386975	0.000564397	0.00056384	0.00125536	0.00109911	0.00156812	0.000236345	0.000508912	0.00118212	0.00319572	0.000221201	0.00051747	0.000351347	0.000434585	0.000206846	0.000639006	0.000249232	0.000578202	0.000425787	0.000468887	0.000195923	0.000417417	0.000210658	0.000711886	0.000753018	0.00102815	0.000141995	0.000303289	0.00092092	0.0120919	0.000166411	0.00020344	0.000282673	0.000272852	0.000304061	0.000392287	0.000267386
YD	0.00177069	0.000304446	0.0170536	0.00454748	0.000448242	0.00186671	0.00135777	0.000461151	0.00204509	0.000710829	0.000442499	0.00270935	0.00143532	0.00211408	0.0015934	0.00248125	0.0016131	0.000659818	0.000296722	0.000710854	0.000648187	0.000126274	0.0107796	0.00214392	0.000150275	0.000617182	0.000314315	0.000253917	0.000678888	0.000378648	0.000201452	0.00141618	0.00047756	0.00103901	0.000589687	0.000838147	0.000682074	0.000315283	0.000185923	0.000328789	0.00176579	0.000298127	0.00767615	0.00272144	0.000445959	0.00109707	0.00095358	0.000519042	0.00145704
YE	0.00322529	0.000393948	0.00562573	0.0183039	0.000641493	0.0018891	0.00155299	0.000807513	0.00405715	0.0012949	0.000845043	0.00215711	0.00201741	0.00448416	0.00313652	0.00286997	0.00206874	0.0011736	0.000440785	0.000980437	0.00101367	0.000133974	0.00204714	0.0102112	0.00025085	0.000573128	0.000338208	0.000402728	0.00129713	0.00057003	0.000427457	0.00109204	0.000628444	0.00194664	0.000982778	0.000919554	0.00114065	0.00060884	0.000172071	0.000436961	0.00244221	0.00031429	0.00269351	0.0068657	0.000532442	0.000992468	0.000969675	0.000746662	0.00250069
YF	0.00112313	0.000630093	0.000572102	0.000628426	0.0138504	0.000448697	0.00112993	0.00204558	0.000637222	0.00373419	0.00188441	0.000528423	0.000674236	0.000710108	0.00069618	0.000823726	0.000922358	0.00192319	0.00220768	0.00485077	0.000626515	0.000223676	0.000255522	0.000276432	0.00989742	0.00014234	0.000281359	0.00127434	0.000219083	0.00228313	0.00135633	0.000230629	0.000266502	0.000271467	0.00042342	0.000351043	0.000373059	0.000888359	0.00069969	0.00224059	0.000557271	0.000343021	0.000294876	0.000299149	0.00788178	0.000214621	0.000510779	0.00124652	0.000353762
YG	0.00312137	0.000728632	0.00189176	0.00140023	0.000626466	0.0179327	0.000868423	0.000753496	0.00154065	0.000845677	0.00069495	0.00205132	0.00133732	0.00133424	0.00129654	0.00269062	0.00161871	0.000971765	0.000609079	0.00071299	0.00177861	0.000189543	0.000686432	0.000652294	0.000195909	0.00894725	0.000255543	0.000323291	0.000580995	0.00034407	0.000293819	0.00094372	0.000706965	0.000569355	0.00047121	0.000993181	0.000607005	0.000514864	0.000120459	0.00042288	0.00156709	0.000402112	0.00101241	0.000931709	0.000339532	0.00844701	0.000467992	0.000349664	0.000866728
YH	0.00134763	0.000410183	0.00175143	0.00151138	0.00120299	0.000908074	0.0121451	0.000630098	0.00146603	0.00120926	0.000664266	0.0017657	0.000816371	0.00213537	0.0018044	0.00158615	0.00115525	0.000796902	0.000541235	0.00236992	0.00049073	0.000102056	0.000506386	0.000805554	0.000726532	0.000262962	0.00575018	0.000437094	0.000648518	0.000693562	0.000288867	0.000983041	0.000369956	0.00104256	0.000714877	0.000530523	0.000444862	0.000377089	0.000238184	0.00118908	0.0007814	0.000269084	0.000710509	0.000686413	0.000637074	0.000459591	0.00623563	0.000488067	0.00109938
YI	0.00211393	0.000975125	0.000673003	0.00100754	0.00240891	0.000598416	0.000830417	0.0141826	0.0013291	0.00675104	0.00324582	0.000640412	0.00094141	0.00104024	0.00115074	0.00132203	0.00202478	0.00879041	0.000834398	0.00168797	0.00114415	0.000184168	0.000274374	0.000495824	0.00129465	0.000231661	0.000543052	0.0109201	0.000425491	0.00411392	0.00164388	0.000350527	0.000562805	0.000571193	0.000378602	0.000569686	0.00131581	0.0054676	0.000279239	0.000716695	0.000983456	0.000463305	0.000278043	0.000453457	0.00120374	0.000250083	0.00040151	0.00673407	0.000677634
YK	0.00340688	0.000475831	0.00286712	0.00450315	0.000874559	0.0020948	0.0021995	0.00125042	0.0150154	0.0018528	0.00110545	0.00289431	0.00214513	0.00449082	0.00726195	0.00296822	0.00268474	0.00145323	0.00073116	0.00145114	0.000969633	0.000111948	0.0008619	0.00160579	0.000350229	0.000542183	0.000484336	0.000778849	0.00700106	0.000829188	0.000491734	0.00135301	0.000695427	0.00205193	0.00246885	0.000783857	0.000966786	0.000638793	0.000146279	0.000431381	0.0020193	0.000422597	0.00121588	0.00209445	0.000490121	0.000912682	0.00125986	0.00117822	0.00776534
YL	0.00246905	0.00100368	0.00085907	0.00125658	0.00381921	0.00072966	0.00136396	0.00614748	0.00143639	0.0165354	0.00476269	0.000839039	0.00104831	0.00162422	0.00160382	0.00137005	0.00172648	0.00510138	0.00120928	0.00220152	0.0010559	0.000322935	0.000484301	0.000542824	0.00227347	0.000242776	0.000302029	0.00452047	0.000516294	0.0113177	0.00255523	0.000426984	0.000597465	0.000748495	0.000620526	0.00046874	0.000730951	0.00323308	0.000530901	0.000884404	0.00116231	0.000500026	0.000413229	0.000594431	0.00179842	0.000322479	0.000493598	0.00268386	0.000854183
YM	0.00177837	0.000728111	0.000528695	0.000828911	0.00194203	0.000469367	0.000986942	0.00303594	0.00108309	0.00481481	0.00946327	0.000625199	0.000671564	0.00152145	0.00101715	0.00114802	0.00167388	0.00231697	0.000744724	0.00117901	0.000755747	0.000299319	0.000186644	0.000354551	0.00111912	0.000168083	0.000166364	0.00187614	0.000396357	0.00305746	0.00560884	0.000285428	0.000208367	0.000706195	0.000380779	0.000521237	0.000643804	0.00117159	0.000188656	0.000463554	0.000899552	0.000307449	0.000240421	0.000386426	0.00092245	0.000251357	0.000319443	0.00136621	0.000635423
YN	0.00189231	0.00056934	0.00353642	0.00230279	0.000622445	0.00224381	0.00197402	0.000611411	0.00235973	0.00094904	0.000748369	0.0122933	0.00110884	0.00227925	0.00219716	0.00376466	0.00201605	0.000854302	0.000363639	0.00120849	0.000579671	0.00010758	0.00120927	0.00076952	0.000295963	0.000715779	0.000586981	0.000378604	0.000871222	0.00045915	0.000330635	0.00866777	0.00039274	0.000775215	0.000949468	0.00103896	0.000813723	0.000358983	0.000149997	0.000597127	0.00140822	0.000314856	0.00198932	0.00143513	0.000423725	0.00125466	0.00104025	0.000574979	0.00158819
YP	0.00173561	0.000257565	0.00128742	0.00133098	0.000695781	0.00115361	0.000603356	0.000619859	0.00112721	0.000916335	0.000470768	0.000785744	0.0206534	0.000842991	0.000992439	0.00185086	0.00118267	0.000958535	0.000308978	0.000690336	0.00104936	8.78078e-05	0.000449809	0.00064334	0.000264366	0.000347342	0.000204876	0.000309808	0.000511488	0.000457589	0.000218323	0.000434759	0.0110703	0.000580641	0.000408612	0.000634445	0.00057628	0.000516772	9.23046e-05	0.000226757	0.0013786	0.000226824	0.000647816	0.000726798	0.000423241	0.000522005	0.000436625	0.000418477	0.000765004
YQ	0.00257352	0.000374161	0.00289713	0.00414708	0.000851574	0.00142979	0.00188006	0.000810748	0.00370971	0.00133789	0.00127511	0.00208902	0.00133431	0.01072	0.00376179	0.00239208	0.00177338	0.00109368	0.000399362	0.000940695	0.000735831	0.000124586	0.000928759	0.0015777	0.000284165	0.00042342	0.000448673	0.000452689	0.00140626	0.000675139	0.000530713	0.00105039	0.000563532	0.00963094	0.00112297	0.000705388	0.000696257	0.000556261	0.000174219	0.000377061	0.0015686	0.000301934	0.00106059	0.00178647	0.000462967	0.000662675	0.00115975	0.000670201	0.00197355
YR	0.00210825	0.000410762	0.00185003	0.00249298	0.000776004	0.00133962	0.00164843	0.000941211	0.00507517	0.00145663	0.000928498	0.00176212	0.00124072	0.00300216	0.015823	0.00238627	0.00195957	0.00105701	0.000622217	0.0011705	0.000816278	0.000131709	0.000533697	0.000986896	0.000289609	0.000440513	0.000455323	0.000446319	0.00205317	0.000650362	0.0003328	0.00085097	0.000440325	0.00137557	0.00986389	0.000644521	0.00073292	0.000490383	0.00019934	0.000482301	0.00134081	0.00039015	0.000740482	0.00127706	0.000497454	0.000613267	0.00345663	0.000862776	0.00298701
YS	0.00468288	0.00132078	0.00310675	0.00292706	0.00113165	0.00278823	0.00158989	0.00104887	0.00272724	0.00154598	0.00112485	0.00360455	0.00198233	0.00261662	0.00245019	0.0129285	0.00463128	0.00148644	0.000672775	0.00154292	0.0026872	0.000350279	0.000941383	0.00143644	0.000388536	0.00114282	0.000780128	0.000536198	0.000880213	0.000747783	0.00057291	0.00174478	0.000916562	0.00102531	0.000797053	0.00651555	0.00283264	0.00080205	0.000265134	0.000576445	0.00285796	0.000675495	0.00183276	0.00150985	0.000800483	0.00155195	0.000862756	0.000736719	0.0015878
YT	0.00277148	0.000979663	0.00183429	0.00203572	0.00113442	0.00126183	0.00117386	0.0017946	0.00199908	0.00177482	0.00134497	0.00189051	0.00140147	0.00202758	0.00180543	0.00467871	0.00985479	0.00268987	0.000554505	0.00110492	0.00139974	0.000212848	0.000663871	0.000918107	0.000386368	0.000512431	0.000308404	0.000982909	0.000753285	0.00111621	0.000654974	0.00118111	0.000562464	0.000939225	0.000656462	0.00182243	0.00765891	0.00191457	0.000186956	0.000445207	0.0018135	0.000535436	0.00087699	0.000980019	0.000629948	0.000660706	0.000639809	0.00108312	0.00109983
YV	0.00399552	0.00181079	0.000801192	0.00132756	0.00217488	0.000865613	0.000965824	0.00810974	0.00145281	0.00545298	0.00251923	0.000858956	0.00132344	0.00151502	0.00143047	0.00176132	0.00276531	0.0153855	0.000769984	0.0018895	0.00209128	0.00034754	0.000548157	0.000699889	0.000949663	0.000314763	0.000422664	0.0058338	0.00062616	0.00300672	0.0016166	0.000617769	0.00047983	0.000850556	0.000505448	0.000682561	0.00155881	0.0105829	0.00027015	0.000664917	0.00157534	0.000592115	0.00035202	0.000551692	0.00100927	0.000348637	0.000425654	0.00341775	0.000786562
YW	0.000411293	0.000166473	0.000272253	0.000365731	0.001528	0.000283417	0.000557329	0.000513101	0.000346492	0.000744251	0.000569572	0.000219655	0.000347732	0.000373147	0.000409328	0.000435353	0.000318317	0.000478718	0.0110699	0.0017264	0.000242252	5.24504e-05	7.4197e-05	0.000160107	0.00118298	9.17672e-05	0.000107827	0.000180121	0.000108829	0.00043694	0.000253755	8.74486e-05	5.01193e-05	0.000221057	0.000123941	0.000132834	0.000162165	0.000215566	0.00787137	0.00093873	0.000236885	0.000149492	0.000146609	0.000167727	0.000894139	0.000171056	0.00025791	0.000300757	0.000219682
YY	0.00121741	0.000564457	0.000811585	0.000868263	0.00431405	0.00059875	0.00206954	0.00126823	0.00102456	0.00188466	0.0010045	0.000919402	0.000630251	0.000902986	0.00122557	0.00130903	0.00095986	0.00117085	0.00209263	0.0137099	0.000499401	0.000202942	0.000353313	0.000440274	0.00218417	0.000208682	0.000583953	0.000519697	0.000377093	0.000993742	0.000363733	0.000466299	0.000210245	0.00048025	0.000398462	0.000500911	0.000578705	0.000518145	0.000792903	0.00832302	0.000755719	0.00031168	0.000568841	0.000481343	0.00315914	0.000360921	0.0010494	0.000721786	0.000813691
[truncated: 351 more columns]

## Sheet: raw frequencies
	AA	AC	AD	AE	AF	AG	AH	AI	AK	AL	AM	AN	AP	AQ	AR	AS	AT	AV	AW	AY	CA	CC	CD	CE	CF	CG	CH	CI	CK	CL	CM	CN	CP	CQ	CR	CS	CT	CV	CW	CY	DA	DC	DD	DE	DF	DG	DH	DI	DK
AA	0.0027765	7.47343e-05	5.15087e-05	9.78545e-05	3.75772e-05	0.000216029	2.90843e-05	0.000100002	8.43574e-05	0.000133567	5.57915e-05	4.70629e-05	6.07241e-05	5.70187e-05	6.55134e-05	0.000246155	0.000152959	0.000263023	8.29172e-06	3.05422e-05	7.63747e-05	5.70025e-06	1.8741e-06	3.60351e-06	2.15333e-06	1.1472e-05	1.53588e-06	5.20068e-06	2.72729e-06	7.38724e-06	2.65587e-06	2.00856e-06	3.15595e-06	2.06755e-06	2.3144e-06	1.00033e-05	6.72557e-06	1.15898e-05	4.41779e-07	1.49469e-06	5.69021e-05	1.90492e-06	6.66312e-06	1.15149e-05	2.73831e-06	9.5316e-06	2.99499e-06	5.50539e-06	1.51228e-05
AC	7.47343e-05	0.000342366	3.61757e-06	3.50621e-06	9.88262e-06	1.10743e-05	5.37901e-06	2.735e-05	4.10978e-06	3.17422e-05	1.08395e-05	9.12085e-06	3.43603e-06	3.71284e-06	4.95846e-06	2.56875e-05	2.43238e-05	5.9425e-05	1.64585e-06	7.12644e-06	4.18359e-06	7.91102e-06	2.76607e-07	2.25362e-07	8.22696e-07	7.16716e-07	2.62468e-07	1.24957e-06	2.22962e-07	1.81968e-06	5.91981e-07	6.14022e-07	3.64497e-07	2.03633e-07	2.71124e-07	1.24079e-06	1.30221e-06	2.44037e-06	9.96257e-08	3.93138e-07	1.73464e-06	7.42246e-06	2.73897e-07	3.13062e-07	4.11159e-07	5.36384e-07	2.44756e-07	7.00481e-07	6.08722e-07
AD	5.15087e-05	3.61757e-06	0.000905712	0.000113177	6.49228e-06	4.26867e-05	1.69243e-05	7.77109e-06	3.29461e-05	1.4592e-05	4.57285e-06	6.16371e-05	1.37605e-05	3.13443e-05	2.32316e-05	3.8851e-05	2.57665e-05	1.29119e-05	1.97554e-06	7.59238e-06	1.60275e-06	1.22675e-06	2.14292e-05	4.0677e-06	3.03874e-07	1.97456e-06	1.06463e-06	4.35983e-07	1.28889e-06	8.81405e-07	2.76882e-07	2.80026e-06	7.63245e-07	1.21277e-06	9.4193e-07	1.67978e-06	1.03619e-06	6.8552e-07	1.06152e-07	4.87106e-07	9.5134e-06	3.99338e-07	3.0241e-05	1.21625e-05	9.78629e-07	6.48245e-06	2.4815e-06	1.31106e-06	8.35861e-06
AE	9.78545e-05	3.50621e-06	0.000113177	0.00106443	7.97709e-06	3.46677e-05	1.84761e-05	1.60517e-05	6.72336e-05	2.98724e-05	1.04729e-05	3.08992e-05	1.89403e-05	7.01279e-05	4.79738e-05	4.33135e-05	3.55376e-05	2.99563e-05	3.15999e-06	1.14681e-05	2.56907e-06	1.03608e-06	3.66788e-06	2.45869e-05	3.83797e-07	1.33213e-06	1.02432e-06	7.87882e-07	2.28454e-06	1.49011e-06	4.94011e-07	1.42986e-06	9.31646e-07	2.37033e-06	1.78674e-06	2.01455e-06	1.62866e-06	1.28395e-06	1.78476e-07	6.48439e-07	1.5499e-05	4.9465e-07	1.13264e-05	3.21153e-05	1.24573e-06	5.31054e-06	2.72394e-06	2.37047e-06	1.50021e-05
AF	3.75772e-05	9.88262e-06	6.49228e-06	7.97709e-06	0.00124595	1.03008e-05	2.2341e-05	7.7013e-05	9.42671e-06	0.000197104	4.10679e-05	8.85395e-06	7.19808e-06	8.50177e-06	1.09799e-05	1.53253e-05	1.93701e-05	7.17185e-05	3.47914e-05	0.000180284	2.36761e-06	8.3483e-07	3.14841e-07	4.60171e-07	3.97287e-05	6.42571e-07	1.1415e-06	4.19831e-06	4.88882e-07	1.00048e-05	2.8308e-06	4.72208e-07	5.04214e-07	6.18036e-07	5.77113e-07	8.57713e-07	1.16631e-06	3.76798e-06	1.61882e-06	8.55111e-06	2.25388e-06	4.09226e-07	6.15156e-07	7.46006e-07	1.92855e-05	1.06573e-06	1.08881e-06	2.65263e-06	1.28699e-06
AG	0.000216029	1.10743e-05	4.26867e-05	3.46677e-05	1.03008e-05	0.00223689	1.54816e-05	1.35333e-05	3.97974e-05	2.31051e-05	8.56422e-06	5.75267e-05	2.32751e-05	2.39523e-05	2.96714e-05	7.42669e-05	3.24884e-05	2.61575e-05	3.81352e-06	9.53487e-06	8.79586e-06	1.05774e-06	1.9431e-06	1.69018e-06	8.52039e-07	6.32131e-05	8.1564e-07	9.03733e-07	1.81225e-06	1.47314e-06	4.9053e-07	2.51481e-06	1.25261e-06	1.03219e-06	1.59239e-06	3.87777e-06	1.59124e-06	1.41035e-06	2.29487e-07	5.58568e-07	9.84467e-06	6.93884e-07	4.87965e-06	4.22956e-06	1.04527e-06	6.60128e-05	1.70886e-06	1.4162e-06	6.45693e-06
AH	2.90843e-05	5.37901e-06	1.69243e-05	1.84761e-05	2.2341e-05	1.54816e-05	0.000516475	1.20632e-05	2.34584e-05	2.65608e-05	7.2434e-06	3.43123e-05	6.54664e-06	2.58998e-05	2.90654e-05	1.77091e-05	1.50588e-05	1.56165e-05	7.12012e-06	4.25784e-05	1.09539e-06	2.96888e-07	8.28094e-07	8.32043e-07	9.59918e-07	7.32247e-07	1.16517e-05	6.86819e-07	9.67639e-07	1.32657e-06	3.78676e-07	1.25784e-06	3.48331e-07	1.15741e-06	1.18927e-06	8.27938e-07	6.82366e-07	9.36861e-07	3.734e-07	2.01664e-06	2.46271e-06	2.4864e-07	1.69868e-06	1.73936e-06	1.14076e-06	1.43431e-06	9.75574e-06	9.60232e-07	2.66486e-06
AI	0.000100002	2.735e-05	7.77109e-06	1.60517e-05	7.7013e-05	1.35333e-05	1.20632e-05	0.00199183	2.20102e-05	0.000495374	0.000101359	1.33654e-05	1.44451e-05	1.82756e-05	2.30751e-05	2.2773e-05	6.64877e-05	0.000684244	8.72173e-06	3.05801e-05	5.37911e-06	1.97614e-06	4.39125e-07	9.03106e-07	4.66305e-06	9.07684e-07	8.50766e-07	5.3102e-05	1.36092e-06	2.5221e-05	5.22145e-06	8.80152e-07	9.42835e-07	1.01691e-06	1.34743e-06	1.35435e-06	3.06969e-06	2.97242e-05	6.63753e-07	1.63507e-06	4.24864e-06	8.85042e-07	8.48426e-07	1.38735e-06	2.50773e-06	1.10837e-06	7.21307e-07	2.17004e-05	2.34164e-06
AK	8.43574e-05	4.10978e-06	3.29461e-05	6.72336e-05	9.42671e-06	3.97974e-05	2.34584e-05	2.20102e-05	0.000895773	4.43984e-05	1.27679e-05	3.93443e-05	1.92765e-05	6.16821e-05	0.000155893	3.86905e-05	4.03925e-05	3.08794e-05	3.12908e-06	1.37958e-05	2.02061e-06	6.471e-07	1.2079e-06	2.60372e-06	4.79251e-07	1.88221e-06	1.01646e-06	1.09201e-06	2.13665e-05	1.86428e-06	5.55648e-07	1.38255e-06	1.12189e-06	2.00713e-06	5.42972e-06	1.44034e-06	1.25938e-06	1.59134e-06	2.02898e-07	7.14508e-07	9.46945e-06	4.6006e-07	4.27752e-06	7.46158e-06	1.056e-06	4.17584e-06	2.33152e-06	2.22286e-06	3.87132e-05
AL	0.000133567	3.17422e-05	1.4592e-05	2.98724e-05	0.000197104	2.31051e-05	2.65608e-05	0.000495374	4.43984e-05	0.00311543	0.000218217	2.0015e-05	1.95763e-05	3.91734e-05	4.45576e-05	3.34426e-05	6.90317e-05	0.000370418	2.07074e-05	6.98245e-05	7.29254e-06	2.15765e-06	7.68103e-07	1.57673e-06	1.02299e-05	1.39507e-06	1.58416e-06	2.59111e-05	1.96592e-06	0.000106379	1.09034e-05	1.16883e-06	2.11271e-06	2.10525e-06	1.88868e-06	1.81202e-06	3.35044e-06	1.96025e-05	1.11193e-06	3.3748e-06	6.78218e-06	1.0591e-06	1.75783e-06	2.92355e-06	6.44137e-06	2.15315e-06	1.99436e-06	1.31575e-05	5.44726e-06
AM	5.57915e-05	1.08395e-05	4.57285e-06	1.04729e-05	4.10679e-05	8.56422e-06	7.2434e-06	0.000101359	1.27679e-05	0.000218217	0.000558734	6.87664e-06	4.34514e-06	1.76812e-05	1.17691e-05	1.4956e-05	3.06811e-05	7.53235e-05	4.56236e-06	1.66375e-05	2.37853e-06	7.71207e-07	2.50393e-07	4.98268e-07	1.97435e-06	4.73097e-07	4.71892e-07	4.66296e-06	5.57755e-07	1.01015e-05	1.45236e-05	4.57269e-07	3.12569e-07	9.68738e-07	5.49533e-07	7.21719e-07	1.14505e-06	4.13721e-06	2.38327e-07	7.63616e-07	1.80195e-06	2.69162e-07	5.06709e-07	7.06886e-07	1.30085e-06	5.88462e-07	6.24293e-07	2.55639e-06	1.44179e-06
AN	4.70629e-05	9.12085e-06	6.16371e-05	3.08992e-05	8.85395e-06	5.75267e-05	3.43123e-05	1.33654e-05	3.93443e-05	2.0015e-05	6.87664e-06	0.000741713	8.32152e-06	2.70699e-05	3.13387e-05	5.5434e-05	3.58659e-05	1.79779e-05	2.59131e-06	1.48845e-05	1.55318e-06	5.26135e-07	2.20854e-06	1.24578e-06	3.76863e-07	2.7214e-06	1.32954e-06	6.68156e-07	1.40294e-06	1.15453e-06	3.48841e-07	1.73104e-05	5.29911e-07	1.33865e-06	1.25127e-06	2.11643e-06	1.365e-06	8.00603e-07	1.23365e-07	5.83418e-07	4.90111e-06	4.24693e-07	4.93508e-06	3.32021e-06	8.1161e-07	4.7403e-06	2.43712e-06	1.00274e-06	5.29795e-06
AP	6.07241e-05	3.43603e-06	1.37605e-05	1.89403e-05	7.19808e-06	2.32751e-05	6.54664e-06	1.44451e-05	1.92765e-05	1.95763e-05	4.34514e-06	8.32152e-06	0.000850245	1.0927e-05	1.4311e-05	2.62176e-05	2.22278e-05	3.03599e-05	1.74925e-06	7.71412e-06	2.45341e-06	4.13876e-07	7.78755e-07	1.31933e-06	4.37817e-07	1.14186e-06	4.06934e-07	8.43192e-07	1.00893e-06	1.29405e-06	2.50705e-07	5.5431e-07	2.92999e-05	6.8788e-07	7.96712e-07	1.44234e-06	1.14685e-06	1.48756e-06	1.15244e-07	3.67145e-07	4.94495e-06	2.58698e-07	2.17036e-06	2.70098e-06	7.61786e-07	2.69344e-06	8.92381e-07	1.18348e-06	3.76488e-06
AQ	5.70187e-05	3.71284e-06	3.13443e-05	7.01279e-05	8.50177e-06	2.39523e-05	2.58998e-05	1.82756e-05	6.16821e-05	3.91734e-05	1.76812e-05	2.70699e-05	1.0927e-05	0.000618368	5.3411e-05	3.02494e-05	2.84235e-05	2.38696e-05	2.95598e-06	1.01699e-05	1.86584e-06	1.21258e-06	1.32395e-06	2.8512e-06	3.85776e-07	9.14428e-07	1.39829e-06	8.8903e-07	1.97007e-06	1.83549e-06	1.0134e-06	1.11848e-06	6.04865e-07	1.16778e-05	2.64778e-06	1.56119e-06	1.38754e-06	1.25082e-06	1.34429e-07	5.4061e-07	7.03681e-06	4.92246e-07	3.46245e-06	6.14856e-06	8.77412e-07	2.61794e-06	2.17112e-06	1.63827e-06	9.27411e-06
AR	6.55134e-05	4.95846e-06	2.32316e-05	4.79738e-05	1.09799e-05	2.96714e-05	2.90654e-05	2.30751e-05	0.000155893	4.45576e-05	1.17691e-05	3.13387e-05	1.4311e-05	5.3411e-05	0.00123391	3.27324e-05	3.37316e-05	2.88819e-05	6.03824e-06	1.78151e-05	2.2179e-06	3.82315e-07	1.01187e-06	2.01447e-06	5.90035e-07	1.51216e-06	7.10875e-06	1.08849e-06	5.45081e-06	2.1454e-06	5.77763e-07	1.41023e-06	7.94937e-07	2.19134e-06	2.6304e-05	1.56759e-06	1.44747e-06	1.64947e-06	2.96713e-07	9.42945e-07	8.4742e-06	5.49904e-07	3.58578e-06	6.56082e-06	1.38449e-06	3.6475e-06	2.84627e-06	2.47688e-06	1.62639e-05
AS	0.000246155	2.56875e-05	3.8851e-05	4.33135e-05	1.53253e-05	7.42669e-05	1.77091e-05	2.2773e-05	3.86905e-05	3.34426e-05	1.4956e-05	5.5434e-05	2.62176e-05	3.02494e-05	3.27324e-05	0.000850141	0.000146724	4.77788e-05	4.41398e-06	1.41588e-05	9.24168e-06	2.87361e-06	1.66248e-06	2.14144e-06	7.64019e-07	3.59651e-06	1.31277e-06	1.31002e-06	1.41255e-06	1.83338e-06	7.44954e-07	2.35402e-06	1.35312e-06	1.2684e-06	1.40548e-06	2.13907e-05	5.40284e-06	2.33084e-06	2.46e-07	9.00998e-07	1.07273e-05	1.00625e-06	4.12133e-06	4.35638e-06	1.22406e-06	5.47034e-06	1.70717e-06	1.60173e-06	6.6569e-06
AT	0.000152959	2.43238e-05	2.57665e-05	3.55376e-05	1.93701e-05	3.24884e-05	1.50588e-05	6.64877e-05	4.03925e-05	6.90317e-05	3.06811e-05	3.58659e-05	2.22278e-05	2.84235e-05	3.37316e-05	0.000146724	0.00112165	0.000143032	3.81828e-06	1.46619e-05	6.71612e-06	1.55145e-06	1.0815e-06	1.69142e-06	1.40303e-06	1.59937e-06	8.43382e-07	3.08897e-06	1.40347e-06	3.69272e-06	1.462e-06	1.9076e-06	1.25882e-06	1.21181e-06	1.19175e-06	6.71164e-06	2.51667e-05	6.054e-06	2.50854e-07	8.4715e-07	7.25523e-06	8.44844e-07	2.91356e-06	3.73681e-06	1.22469e-06	3.2251e-06	1.45056e-06	3.12865e-06	5.91213e-06
AV	0.000263023	5.9425e-05	1.29119e-05	2.99563e-05	7.17185e-05	2.61575e-05	1.56165e-05	0.000684244	3.08794e-05	0.000370418	7.53235e-05	1.79779e-05	3.03599e-05	2.38696e-05	2.88819e-05	4.77788e-05	0.000143032	0.00238471	8.19736e-06	3.49342e-05	1.24441e-05	4.08827e-06	6.33276e-07	1.46802e-06	4.97274e-06	1.66182e-06	1.04465e-06	3.01414e-05	1.70468e-06	2.05945e-05	4.50788e-06	1.20667e-06	1.9625e-06	1.38761e-06	1.48115e-06	2.52537e-06	6.65295e-06	6.56681e-05	5.91281e-07	2.31165e-06	8.66091e-06	1.39059e-06	1.51304e-06	2.66418e-06	2.94359e-06	2.078e-06	1.15959e-06	1.47702e-05	4.03696e-06
AW	8.29172e-06	1.64585e-06	1.97554e-06	3.15999e-06	3.47914e-05	3.81352e-06	7.12012e-06	8.72173e-06	3.12908e-06	2.07074e-05	4.56236e-06	2.59131e-06	1.74925e-06	2.95598e-06	6.03824e-06	4.41398e-06	3.81828e-06	8.19736e-06	0.000509202	3.10655e-05	3.57393e-07	3.93504e-07	1.27295e-07	1.79555e-07	1.84338e-06	1.75356e-07	6.88232e-07	4.70151e-07	1.71161e-07	1.21344e-06	2.51623e-07	1.36797e-07	9.63518e-08	8.22973e-07	3.15177e-07	1.95309e-07	2.57594e-07	8.30205e-07	1.22676e-05	1.5204e-06	7.16571e-07	2.42082e-07	2.41269e-07	3.26924e-07	1.9303e-06	3.76907e-07	4.23549e-07	5.69479e-07	5.58191e-07
AY	3.05422e-05	7.12644e-06	7.59238e-06	1.14681e-05	0.000180284	9.53487e-06	4.25784e-05	3.05801e-05	1.37958e-05	6.98245e-05	1.66375e-05	1.48845e-05	7.71412e-06	1.01699e-05	1.78151e-05	1.41588e-05	1.46619e-05	3.49342e-05	3.10655e-05	0.000991145	1.35453e-06	8.49879e-07	3.84899e-07	6.02007e-07	7.74448e-06	5.26857e-07	2.4652e-06	1.55459e-06	6.96481e-07	3.55164e-06	8.07352e-07	6.79408e-07	3.42621e-07	5.62092e-07	8.32574e-07	7.3332e-07	7.5646e-07	1.79125e-06	1.98699e-06	3.05365e-05	1.99882e-06	3.56009e-07	7.83817e-07	1.00456e-06	5.77535e-06	9.59135e-07	1.99478e-06	1.50584e-06	1.41147e-06
CA	7.63747e-05	4.18359e-06	1.60275e-06	2.56907e-06	2.36761e-06	8.79586e-06	1.09539e-06	5.37911e-06	2.02061e-06	7.29254e-06	2.37853e-06	1.55318e-06	2.45341e-06	1.86584e-06	2.2179e-06	9.24168e-06	6.71612e-06	1.24441e-05	3.57393e-07	1.35453e-06	0.000365733	8.92564e-06	5.94624e-06	9.76351e-06	8.4518e-06	3.52386e-05	3.72065e-06	1.03476e-05	8.99969e-06	1.69414e-05	8.43621e-06	7.79535e-06	9.35545e-06	8.04404e-06	8.16911e-06	3.58366e-05	2.18883e-05	3.49569e-05	1.23027e-06	7.30472e-06	4.03196e-06	2.27851e-07	3.74527e-07	5.1685e-07	2.40543e-07	9.68966e-07	1.93286e-07	3.35388e-07	4.93177e-07
CC	5.70025e-06	7.91102e-06	1.22675e-06	1.03608e-06	8.3483e-07	1.05774e-06	2.96888e-07	1.97614e-06	6.471e-07	2.15765e-06	7.71207e-07	5.26135e-07	4.13876e-07	1.21258e-06	3.82315e-07	2.87361e-06	1.55145e-06	4.08827e-06	3.93504e-07	8.49879e-07	8.92564e-06	0.000926242	2.02888e-06	1.14305e-06	2.02335e-06	3.96285e-06	2.05576e-06	2.19845e-06	1.16792e-06	2.94939e-06	1.6101e-06	1.80857e-06	1.12362e-06	1.03983e-06	1.59634e-06	6.43214e-06	4.96686e-06	5.89198e-06	5.66757e-07	2.21945e-06	5.25024e-07	2.07052e-06	6.24915e-07	1.35762e-07	7.62751e-08	3.66219e-07	6.47675e-08	1.41391e-07	1.61032e-07
CD	1.8741e-06	2.76607e-07	2.14292e-05	3.66788e-06	3.14841e-07	1.9431e-06	8.28094e-07	4.39125e-07	1.2079e-06	7.68103e-07	2.50393e-07	2.20854e-06	7.78755e-07	1.32395e-06	1.01187e-06	1.66248e-06	1.0815e-06	6.33276e-07	1.27295e-07	3.84899e-07	5.94624e-06	2.02888e-06	0.000233715	1.58067e-05	1.23885e-06	1.04293e-05	3.77629e-06	1.53578e-06	6.29079e-06	2.4898e-06	9.52268e-07	1.42379e-05	2.6161e-06	6.38311e-06	4.2259e-06	8.87566e-06	5.72571e-06	3.8221e-06	4.03411e-07	2.3278e-06	5.09342e-07	6.44869e-08	2.6462e-06	7.966e-07	9.07129e-08	5.9642e-07	2.15806e-07	1.22015e-07	5.07448e-07
CE	3.60351e-06	2.25362e-07	4.0677e-06	2.45869e-05	4.60171e-07	1.69018e-06	8.32043e-07	9.03106e-07	2.60372e-06	1.57673e-06	4.98268e-07	1.24578e-06	1.31933e-06	2.8512e-06	2.01447e-06	2.14144e-06	1.69142e-06	1.46802e-06	1.79555e-07	6.02007e-07	9.76351e-06	1.14305e-06	1.58067e-05	0.000206474	2.15255e-06	7.16929e-06	3.38149e-06	3.05151e-06	1.07905e-05	4.32037e-06	1.99546e-06	5.94411e-06	3.02698e-06	1.45114e-05	7.26831e-06	7.58444e-06	6.93053e-06	7.30117e-06	1.21102e-06	3.5039e-06	7.17904e-07	7.01085e-08	7.2792e-07	2.58956e-06	1.0358e-07	4.3308e-07	2.11813e-07	1.95061e-07	7.34234e-07
CF	2.15333e-06	8.22696e-07	3.03874e-07	3.83797e-07	3.97287e-05	8.52039e-07	9.59918e-07	4.66305e-06	4.79251e-07	1.02299e-05	1.97435e-06	3.76863e-07	4.37817e-07	3.85776e-07	5.90035e-07	7.64019e-07	1.40303e-06	4.97274e-06	1.84338e-06	7.74448e-06	8.4518e-06	2.02335e-06	1.23885e-06	2.15255e-06	0.000340235	2.2082e-06	4.27786e-06	1.26881e-05	2.06561e-06	2.85347e-05	5.59871e-06	1.66063e-06	2.81294e-06	2.50383e-06	2.36804e-06	4.04965e-06	3.24862e-06	1.01634e-05	7.07976e-06	3.89277e-05	1.79889e-07	6.59531e-08	6.35314e-08	7.05761e-08	2.21153e-06	8.68698e-08	1.33592e-07	2.85124e-07	9.96853e-08
CG	1.1472e-05	7.16716e-07	1.97456e-06	1.33213e-06	6.42571e-07	6.32131e-05	7.32247e-07	9.07684e-07	1.88221e-06	1.39507e-06	4.73097e-07	2.7214e-06	1.14186e-06	9.14428e-07	1.51216e-06	3.59651e-06	1.59937e-06	1.66182e-06	1.75356e-07	5.26857e-07	3.52386e-05	3.96285e-06	1.04293e-05	7.16929e-06	2.2082e-06	0.000616281	3.26843e-06	2.94926e-06	7.60035e-06	3.68176e-06	2.01854e-06	1.10295e-05	3.56502e-06	5.1582e-06	6.82287e-06	2.11088e-05	6.86327e-06	5.63347e-06	1.3978e-06	2.60834e-06	1.38302e-06	9.37078e-08	5.29053e-07	9.38083e-07	1.07668e-07	7.97151e-06	1.45301e-07	1.42164e-07	3.78829e-07
CH	1.53588e-06	2.62468e-07	1.06463e-06	1.02432e-06	1.1415e-06	8.1564e-07	1.16517e-05	8.50766e-07	1.01646e-06	1.58416e-06	4.71892e-07	1.32954e-06	4.06934e-07	1.39829e-06	7.10875e-06	1.31277e-06	8.43382e-07	1.04465e-06	6.88232e-07	2.4652e-06	3.72065e-06	2.05576e-06	3.77629e-06	3.38149e-06	4.27786e-06	3.26843e-06	0.000409786	1.76194e-06	5.47152e-06	4.59933e-06	1.31958e-06	5.40102e-06	1.68845e-06	6.60344e-06	5.62248e-06	4.39876e-06	3.96974e-06	3.12552e-06	1.41184e-06	1.16035e-05	1.56981e-07	4.15206e-08	1.60006e-07	1.60548e-07	1.30597e-07	1.44625e-07	1.31285e-06	7.50977e-08	1.85793e-07
CI	5.20068e-06	1.24957e-06	4.35983e-07	7.87882e-07	4.19831e-06	9.03733e-07	6.86819e-07	5.3102e-05	1.09201e-06	2.59111e-05	4.66296e-06	6.68156e-07	8.43192e-07	8.8903e-07	1.08849e-06	1.31002e-06	3.08897e-06	3.01414e-05	4.70151e-07	1.55459e-06	1.03476e-05	2.19845e-06	1.53578e-06	3.05151e-06	1.26881e-05	2.94926e-06	1.76194e-06	0.00033885	3.42118e-06	6.14134e-05	1.69676e-05	2.22038e-06	2.48937e-06	4.21439e-06	3.10583e-06	4.87504e-06	1.07956e-05	0.000101116	1.92999e-06	5.05784e-06	3.64523e-07	1.25238e-07	8.83593e-08	1.23368e-07	2.69486e-07	1.04044e-07	7.86313e-08	2.28792e-06	1.9193e-07
CK	2.72729e-06	2.22962e-07	1.28889e-06	2.28454e-06	4.88882e-07	1.81225e-06	9.67639e-07	1.36092e-06	2.13665e-05	1.96592e-06	5.57755e-07	1.40294e-06	1.00893e-06	1.97007e-06	5.45081e-06	1.41255e-06	1.40347e-06	1.70468e-06	1.71161e-07	6.96481e-07	8.99969e-06	1.16792e-06	6.29079e-06	1.07905e-05	2.06561e-06	7.60035e-06	5.47152e-06	3.42118e-06	0.000257696	7.81885e-06	3.21853e-06	9.09978e-06	3.16475e-06	1.47214e-05	3.76002e-05	8.89265e-06	9.07241e-06	6.92849e-06	1.10958e-06	3.64085e-06	5.5525e-07	5.84002e-08	2.99901e-07	6.29435e-07	1.01213e-07	4.74598e-07	2.61744e-07	2.51213e-07	3.26385e-06
CL	7.38724e-06	1.81968e-06	8.81405e-07	1.49011e-06	1.00048e-05	1.47314e-06	1.32657e-06	2.5221e-05	1.86428e-06	0.000106379	1.01015e-05	1.15453e-06	1.29405e-06	1.83549e-06	2.1454e-06	1.83338e-06	3.69272e-06	2.05945e-05	1.21344e-06	3.55164e-06	1.69414e-05	2.94939e-06	2.4898e-06	4.32037e-06	2.85347e-05	3.68176e-06	4.59933e-06	6.14134e-05	7.81885e-06	0.000575424	2.89877e-05	3.43207e-06	4.47756e-06	8.23418e-06	7.13155e-06	5.8761e-06	1.02268e-05	5.36114e-05	3.37016e-06	1.0165e-05	4.86318e-07	1.44407e-07	1.80036e-07	2.44753e-07	5.51609e-07	1.94239e-07	2.66502e-07	1.21194e-06	5.31413e-07
CM	2.65587e-06	5.91981e-07	2.76882e-07	4.94011e-07	2.8308e-06	4.9053e-07	3.78676e-07	5.22145e-06	5.55648e-07	1.09034e-05	1.45236e-05	3.48841e-07	2.50705e-07	1.0134e-06	5.77763e-07	7.44954e-07	1.462e-06	4.50788e-06	2.51623e-07	8.07352e-07	8.43621e-06	1.6101e-06	9.52268e-07	1.99546e-06	5.59871e-06	2.01854e-06	1.31958e-06	1.69676e-05	3.21853e-06	2.89877e-05	0.000134571	1.43038e-06	9.47198e-07	4.93993e-06	2.74188e-06	3.04196e-06	4.19461e-06	1.323e-05	1.77717e-06	3.21554e-06	1.46233e-07	3.33649e-08	4.52414e-08	6.32215e-08	1.31093e-07	7.56282e-08	5.48594e-08	2.39186e-07	9.60127e-08
CN	2.00856e-06	6.14022e-07	2.80026e-06	1.42986e-06	4.72208e-07	2.51481e-06	1.25784e-06	8.80152e-07	1.38255e-06	1.16883e-06	4.57269e-07	1.73104e-05	5.5431e-07	1.11848e-06	1.41023e-06	2.35402e-06	1.9076e-06	1.20667e-06	1.36797e-07	6.79408e-07	7.79535e-06	1.80857e-06	1.42379e-05	5.94411e-06	1.66063e-06	1.10295e-05	5.40102e-06	2.22038e-06	9.09978e-06	3.43207e-06	1.43038e-06	0.000141469	2.54024e-06	6.87343e-06	7.05337e-06	1.05771e-05	7.07284e-06	4.17466e-06	5.20199e-07	3.13061e-06	3.41446e-07	5.651e-08	4.83e-07	3.28186e-07	7.00365e-08	4.63277e-07	1.9995e-07	1.0713e-07	4.05067e-07
CP	3.15595e-06	3.64497e-07	7.63245e-07	9.31646e-07	5.04214e-07	1.25261e-06	3.48331e-07	9.42835e-07	1.12189e-06	2.11271e-06	3.12569e-07	5.29911e-07	2.92999e-05	6.04865e-07	7.94937e-07	1.35312e-06	1.25882e-06	1.9625e-06	9.63518e-08	3.42621e-07	9.35545e-06	1.12362e-06	2.6161e-06	3.02698e-06	2.81294e-06	3.56502e-06	1.68845e-06	2.48937e-06	3.16475e-06	4.47756e-06	9.47198e-07	2.54024e-06	0.000301666	2.50883e-06	2.50291e-06	5.87554e-06	4.20169e-06	4.10971e-06	4.88479e-07	6.45689e-06	4.12518e-07	4.87493e-08	1.81121e-07	2.44534e-07	8.04481e-08	2.36093e-07	8.93195e-08	1.20702e-07	2.3346e-07
CQ	2.06755e-06	2.03633e-07	1.21277e-06	2.37033e-06	6.18036e-07	1.03219e-06	1.15741e-06	1.01691e-06	2.00713e-06	2.10525e-06	9.68738e-07	1.33865e-06	6.8788e-07	1.16778e-05	2.19134e-06	1.2684e-06	1.21181e-06	1.38761e-06	8.22973e-07	5.62092e-07	8.04404e-06	1.03983e-06	6.38311e-06	1.45114e-05	2.50383e-06	5.1582e-06	6.60344e-06	4.21439e-06	1.47214e-05	8.23418e-06	4.93993e-06	6.87343e-06	2.50883e-06	0.000114936	1.32696e-05	7.26988e-06	9.09849e-06	6.862e-06	8.32259e-07	3.56132e-06	4.03044e-07	3.66865e-08	2.25944e-07	5.8141e-07	9.04277e-08	2.68021e-07	1.90475e-07	1.3771e-07	5.04027e-07
CR	2.3144e-06	2.71124e-07	9.4193e-07	1.78674e-06	5.77113e-07	1.59239e-06	1.18927e-06	1.34743e-06	5.42972e-06	1.88868e-06	5.49533e-07	1.25127e-06	7.96712e-07	2.64778e-06	2.6304e-05	1.40548e-06	1.19175e-06	1.48115e-06	3.15177e-07	8.32574e-07	8.16911e-06	1.59634e-06	4.2259e-06	7.26831e-06	2.36804e-06	6.82287e-06	5.62248e-06	3.10583e-06	3.76002e-05	7.13155e-06	2.74188e-06	7.05337e-06	2.50291e-06	1.32696e-05	0.00027516	7.86156e-06	7.17778e-06	5.40642e-06	2.18939e-06	3.98838e-06	4.64158e-07	6.02542e-08	2.06179e-07	4.0722e-07	1.07769e-07	3.26028e-07	2.3951e-07	1.61328e-07	1.85763e-06
CS	1.00033e-05	1.24079e-06	1.67978e-06	2.01455e-06	8.57713e-07	3.87777e-06	8.27938e-07	1.35435e-06	1.44034e-06	1.81202e-06	7.21719e-07	2.11643e-06	1.44234e-06	1.56119e-06	1.56759e-06	2.13907e-05	6.71164e-06	2.52537e-06	1.95309e-07	7.3332e-07	3.58366e-05	6.43214e-06	8.87566e-06	7.58444e-06	4.04965e-06	2.11088e-05	4.39876e-06	4.87504e-06	8.89265e-06	5.8761e-06	3.04196e-06	1.05771e-05	5.87554e-06	7.26988e-06	7.86156e-06	0.000307966	3.66279e-05	8.71619e-06	1.8928e-06	5.4054e-06	1.19728e-06	1.80416e-07	3.79816e-07	4.89999e-07	1.62396e-07	7.49705e-07	1.62645e-07	1.69584e-07	4.28784e-07
CT	6.72557e-06	1.30221e-06	1.03619e-06	1.62866e-06	1.16631e-06	1.59124e-06	6.82366e-07	3.06969e-06	1.25938e-06	3.35044e-06	1.14505e-06	1.365e-06	1.14685e-06	1.38754e-06	1.44747e-06	5.40284e-06	2.51667e-05	6.65295e-06	2.57594e-07	7.5646e-07	2.18883e-05	4.96686e-06	5.72571e-06	6.93053e-06	3.24862e-06	6.86327e-06	3.96974e-06	1.07956e-05	9.07241e-06	1.02268e-05	4.19461e-06	7.07284e-06	4.20169e-06	9.09849e-06	7.17778e-06	3.66279e-05	0.000233755	2.22553e-05	9.61442e-07	4.41118e-06	7.16588e-07	1.37032e-07	2.82653e-07	4.26306e-07	1.54654e-07	3.34892e-07	1.59295e-07	3.45834e-07	4.1484e-07
CV	1.15898e-05	2.44037e-06	6.8552e-07	1.28395e-06	3.76798e-06	1.41035e-06	9.36861e-07	2.97242e-05	1.59134e-06	1.96025e-05	4.13721e-06	8.00603e-07	1.48756e-06	1.25082e-06	1.64947e-06	2.33084e-06	6.054e-06	6.56681e-05	8.30205e-07	1.79125e-06	3.49569e-05	5.89198e-06	3.8221e-06	7.30117e-06	1.01634e-05	5.63347e-06	3.12552e-06	0.000101116	6.92849e-06	5.36114e-05	1.323e-05	4.17466e-06	4.10971e-06	6.862e-06	5.40642e-06	8.71619e-06	2.22553e-05	0.000422699	1.87833e-06	6.24141e-06	7.52775e-07	5.88492e-07	1.33201e-07	2.17013e-07	2.98103e-07	1.9644e-07	1.11308e-07	1.73596e-06	3.37614e-07
CW	4.41779e-07	9.96257e-08	1.06152e-07	1.78476e-07	1.61882e-06	2.29487e-07	3.734e-07	6.63753e-07	2.02898e-07	1.11193e-06	2.38327e-07	1.23365e-07	1.15244e-07	1.34429e-07	2.96713e-07	2.46e-07	2.50854e-07	5.91281e-07	1.22676e-05	1.98699e-06	1.23027e-06	5.66757e-07	4.03411e-07	1.21102e-06	7.07976e-06	1.3978e-06	1.41184e-06	1.92999e-06	1.10958e-06	3.37016e-06	1.77717e-06	5.20199e-07	4.88479e-07	8.32259e-07	2.18939e-06	1.8928e-06	9.61442e-07	1.87833e-06	0.000171764	8.37828e-06	4.93213e-08	1.47888e-08	2.32189e-08	2.36735e-08	1.48035e-07	5.75322e-08	4.88653e-08	6.06469e-08	3.71902e-08
CY	1.49469e-06	3.93138e-07	4.87106e-07	6.48439e-07	8.55111e-06	5.58568e-07	2.01664e-06	1.63507e-06	7.14508e-07	3.3748e-06	7.63616e-07	5.83418e-07	3.67145e-07	5.4061e-07	9.42945e-07	9.00998e-07	8.4715e-07	2.31165e-06	1.5204e-06	3.05365e-05	7.30472e-06	2.21945e-06	2.3278e-06	3.5039e-06	3.89277e-05	2.60834e-06	1.16035e-05	5.05784e-06	3.64085e-06	1.0165e-05	3.21554e-06	3.13061e-06	6.45689e-06	3.56132e-06	3.98838e-06	5.4054e-06	4.41118e-06	6.24141e-06	8.37828e-06	0.000277467	2.0137e-07	7.70304e-08	8.47787e-08	1.04046e-07	1.11792e-06	1.22766e-07	2.68558e-07	1.75279e-07	1.33034e-07
DA	5.69021e-05	1.73464e-06	9.5134e-06	1.5499e-05	2.25388e-06	9.84467e-06	2.46271e-06	4.24864e-06	9.46945e-06	6.78218e-06	1.80195e-06	4.90111e-06	4.94495e-06	7.03681e-06	8.4742e-06	1.07273e-05	7.25523e-06	8.66091e-06	7.16571e-07	1.99882e-06	4.03196e-06	5.25024e-07	5.09342e-07	7.17904e-07	1.79889e-07	1.38302e-06	1.56981e-07	3.64523e-07	5.5525e-07	4.86318e-07	1.46233e-07	3.41446e-07	4.12518e-07	4.03044e-07	4.64158e-07	1.19728e-06	7.16588e-07	7.52775e-07	4.93213e-08	2.0137e-07	0.00112016	2.67006e-05	4.16553e-05	6.99053e-05	1.73176e-05	0.000112048	1.77197e-05	3.57273e-05	7.01794e-05
DC	1.90492e-06	7.42246e-06	3.99338e-07	4.9465e-07	4.09226e-07	6.93884e-07	2.4864e-07	8.85042e-07	4.6006e-07	1.0591e-06	2.69162e-07	4.24693e-07	2.58698e-07	4.92246e-07	5.49904e-07	1.00625e-06	8.44844e-07	1.39059e-06	2.42082e-07	3.56009e-07	2.27851e-07	2.07052e-06	6.44869e-08	7.01085e-08	6.59531e-08	9.37078e-08	4.15206e-08	1.25238e-07	5.84002e-08	1.44407e-07	3.33649e-08	5.651e-08	4.87493e-08	3.66865e-08	6.02542e-08	1.80416e-07	1.37032e-07	5.88492e-07	1.47888e-08	7.70304e-08	2.67006e-05	0.000220423	2.93221e-06	2.59738e-06	5.18397e-06	6.67354e-06	2.81896e-06	8.77624e-06	4.19435e-06
DD	6.66312e-06	2.73897e-07	3.0241e-05	1.13264e-05	6.15156e-07	4.87965e-06	1.69868e-06	8.48426e-07	4.27752e-06	1.75783e-06	5.06709e-07	4.93508e-06	2.17036e-06	3.46245e-06	3.58578e-06	4.12133e-06	2.91356e-06	1.51304e-06	2.41269e-07	7.83817e-07	3.74527e-07	6.24915e-07	2.6462e-06	7.2792e-07	6.35314e-08	5.29053e-07	1.60006e-07	8.83593e-08	2.99901e-07	1.80036e-07	4.52414e-08	4.83e-07	1.81121e-07	2.25944e-07	2.06179e-07	3.79816e-07	2.82653e-07	1.33201e-07	2.32189e-08	8.47787e-08	4.16553e-05	2.93221e-06	0.000994837	9.53864e-05	5.05117e-06	3.32373e-05	1.51499e-05	8.48276e-06	3.48448e-05
DE	1.15149e-05	3.13062e-07	1.21625e-05	3.21153e-05	7.46006e-07	4.22956e-06	1.73936e-06	1.38735e-06	7.46158e-06	2.92355e-06	7.06886e-07	3.32021e-06	2.70098e-06	6.14856e-06	6.56082e-06	4.35638e-06	3.73681e-06	2.66418e-06	3.26924e-07	1.00456e-06	5.1685e-07	1.35762e-07	7.966e-07	2.58956e-06	7.05761e-08	9.38083e-07	1.60548e-07	1.23368e-07	6.29435e-07	2.44753e-07	6.32215e-08	3.28186e-07	2.44534e-07	5.8141e-07	4.0722e-07	4.89999e-07	4.26306e-07	2.17013e-07	2.36735e-08	1.04046e-07	6.99053e-05	2.59738e-06	9.53864e-05	0.000806508	6.53901e-06	2.93868e-05	1.39765e-05	1.17458e-05	6.45663e-05
DF	2.73831e-06	4.11159e-07	9.78629e-07	1.24573e-06	1.92855e-05	1.04527e-06	1.14076e-06	2.50773e-06	1.056e-06	6.44137e-06	1.30085e-06	8.1161e-07	7.61786e-07	8.77412e-07	1.38449e-06	1.22406e-06	1.22469e-06	2.94359e-06	1.9303e-06	5.77535e-06	2.40543e-07	7.62751e-08	9.07129e-08	1.0358e-07	2.21153e-06	1.07668e-07	1.30597e-07	2.69486e-07	1.01213e-07	5.51609e-07	1.31093e-07	7.00365e-08	8.04481e-08	9.04277e-08	1.07769e-07	1.62396e-07	1.54654e-07	2.98103e-07	1.48035e-07	1.11792e-06	1.73176e-05	5.18397e-06	5.05117e-06	6.53901e-06	0.00059102	7.52206e-06	1.44653e-05	2.73141e-05	9.79627e-06
DG	9.5316e-06	5.36384e-07	6.48245e-06	5.31054e-06	1.06573e-06	6.60128e-05	1.43431e-06	1.10837e-06	4.17584e-06	2.15315e-06	5.88462e-07	4.7403e-06	2.69344e-06	2.61794e-06	3.6475e-06	5.47034e-06	3.2251e-06	2.078e-06	3.76907e-07	9.59135e-07	9.68966e-07	3.66219e-07	5.9642e-07	4.3308e-07	8.68698e-08	7.97151e-06	1.44625e-07	1.04044e-07	4.74598e-07	1.94239e-07	7.56282e-08	4.63277e-07	2.36093e-07	2.68021e-07	3.26028e-07	7.49705e-07	3.34892e-07	1.9644e-07	5.75322e-08	1.22766e-07	0.000112048	6.67354e-06	3.32373e-05	2.93868e-05	7.52206e-06	0.00186344	1.25144e-05	6.81124e-06	3.45052e-05
DH	2.99499e-06	2.44756e-07	2.4815e-06	2.72394e-06	1.08881e-06	1.70886e-06	9.75574e-06	7.21307e-07	2.33152e-06	1.99436e-06	6.24293e-07	2.43712e-06	8.92381e-07	2.17112e-06	2.84627e-06	1.70717e-06	1.45056e-06	1.15959e-06	4.23549e-07	1.99478e-06	1.93286e-07	6.47675e-08	2.15806e-07	2.11813e-07	1.33592e-07	1.45301e-07	1.31285e-06	7.86313e-08	2.61744e-07	2.66502e-07	5.48594e-08	1.9995e-07	8.93195e-08	1.90475e-07	2.3951e-07	1.62645e-07	1.59295e-07	1.11308e-07	4.88653e-08	2.68558e-07	1.77197e-05	2.81896e-06	1.51499e-05	1.39765e-05	1.44653e-05	1.25144e-05	0.000500233	6.44204e-06	2.41561e-05
DI	5.50539e-06	7.00481e-07	1.31106e-06	2.37047e-06	2.65263e-06	1.4162e-06	9.60232e-07	2.17004e-05	2.22286e-06	1.31575e-05	2.55639e-06	1.00274e-06	1.18348e-06	1.63827e-06	2.47688e-06	1.60173e-06	3.12865e-06	1.47702e-05	5.69479e-07	1.50584e-06	3.35388e-07	1.41391e-07	1.22015e-07	1.95061e-07	2.85124e-07	1.42164e-07	7.50977e-08	2.28792e-06	2.51213e-07	1.21194e-06	2.39186e-07	1.0713e-07	1.20702e-07	1.3771e-07	1.61328e-07	1.69584e-07	3.45834e-07	1.73596e-06	6.06469e-08	1.75279e-07	3.57273e-05	8.77624e-06	8.48276e-06	1.17458e-05	2.73141e-05	6.81124e-06	6.44204e-06	0.000766556	1.88813e-05
DK	1.51228e-05	6.08722e-07	8.35861e-06	1.50021e-05	1.28699e-06	6.45693e-06	2.66486e-06	2.34164e-06	3.87132e-05	5.44726e-06	1.44179e-06	5.29795e-06	3.76488e-06	9.27411e-06	1.62639e-05	6.6569e-06	5.91213e-06	4.03696e-06	5.58191e-07	1.41147e-06	4.93177e-07	1.61032e-07	5.07448e-07	7.34234e-07	9.96853e-08	3.78829e-07	1.85793e-07	1.9193e-07	3.26385e-06	5.31413e-07	9.60127e-08	4.05067e-07	2.3346e-07	5.04027e-07	1.85763e-06	4.28784e-07	4.1484e-07	3.37614e-07	3.71902e-08	1.33034e-07	7.01794e-05	4.19435e-06	3.48448e-05	6.45663e-05	9.79627e-06	3.45052e-05	2.41561e-05	1.88813e-05	0.00115899
DL	8.79675e-06	9.30434e-07	2.73088e-06	4.22376e-06	5.73904e-06	2.42567e-06	1.74207e-06	1.19748e-05	3.9603e-06	4.60956e-05	4.91702e-06	1.9137e-06	1.98576e-06	3.31505e-06	4.71449e-06	2.75622e-06	3.94058e-06	1.16977e-05	1.67025e-06	3.06119e-06	7.25833e-07	1.61308e-07	2.23989e-07	3.20268e-07	7.04112e-07	2.24434e-07	1.35659e-07	1.21129e-06	3.33431e-07	6.31292e-06	5.83982e-07	1.93089e-07	1.86126e-07	2.58534e-07	2.87785e-07	2.93324e-07	4.19364e-07	1.39305e-06	1.01022e-07	4.20501e-07	5.21318e-05	1.19065e-05	1.11253e-05	1.92351e-05	7.83559e-05	1.3846e-05	1.56933e-05	0.000168068	4.10972e-05
DM	2.41071e-06	2.59883e-07	8.25e-07	1.23027e-06	1.24433e-06	7.11554e-07	5.04208e-07	2.38977e-06	1.07222e-06	5.37853e-06	5.4181e-06	6.11587e-07	4.47863e-07	1.1273e-06	1.2064e-06	8.84339e-07	1.36881e-06	2.28942e-06	3.12934e-07	6.70138e-07	1.46929e-07	5.09908e-08	8.06366e-08	1.15073e-07	2.25616e-07	7.4804e-08	3.86045e-08	2.48484e-07	8.89028e-08	7.39382e-07	9.7143e-07	6.75396e-08	4.12627e-08	6.87751e-08	8.91406e-08	9.90279e-08	1.67358e-07	2.22919e-07	2.08222e-08	1.87321e-07	2.12679e-05	3.59441e-06	3.84614e-06	7.99159e-06	1.94979e-05	7.11938e-06	4.13881e-06	3.93923e-05	1.24107e-05
DN	6.42367e-06	3.98011e-07	9.11997e-06	6.65885e-06	7.58439e-07	5.88368e-06	1.90314e-06	9.69292e-07	4.62942e-06	2.28143e-06	5.8147e-07	1.64229e-05	1.6357e-06	3.28609e-06	4.09566e-06	4.9078e-06	3.52518e-06	1.55848e-06	2.56174e-07	9.82918e-07	2.642e-07	1.30741e-07	7.8017e-07	4.57761e-07	8.41518e-08	4.56736e-07	2.16083e-07	1.18609e-07	4.2778e-07	2.99704e-07	5.65508e-08	1.82482e-06	1.45303e-07	2.7365e-07	2.92525e-07	4.52784e-07	3.96856e-07	1.98069e-07	3.42399e-08	1.67429e-07	4.28871e-05	7.72606e-06	6.93339e-05	3.4769e-05	7.42517e-06	4.51041e-05	2.95279e-05	9.87185e-06	5.26956e-05
DP	4.62656e-06	2.07026e-07	2.44722e-06	2.95167e-06	6.21272e-07	2.63157e-06	7.58534e-07	9.36887e-07	2.17789e-06	1.77975e-06	4.31086e-07	1.14906e-06	2.91128e-05	1.34657e-06	1.9859e-06	2.49193e-06	2.042e-06	1.86548e-06	1.99814e-07	5.86874e-07	3.85805e-07	7.3999e-08	2.11668e-07	2.23894e-07	7.51207e-08	1.92277e-07	7.98302e-08	1.42254e-07	2.12003e-07	1.8432e-07	6.36275e-08	1.12642e-07	2.76901e-06	1.18214e-07	1.48106e-07	2.59921e-07	1.85489e-07	1.75486e-07	3.01231e-08	7.73477e-08	3.94936e-05	2.57498e-06	1.33194e-05	1.99883e-05	5.17215e-06	1.70247e-05	6.53604e-06	8.65341e-06	2.32427e-05
DQ	7.29735e-06	3.2575e-07	4.86216e-06	9.55133e-06	5.98809e-07	3.02355e-06	1.84531e-06	1.08596e-06	5.65064e-06	2.91951e-06	8.77054e-07	2.68348e-06	1.59284e-06	1.23894e-05	5.71371e-06	3.536e-06	2.68961e-06	1.92281e-06	2.73192e-07	7.6898e-07	2.61836e-07	8.4653e-08	3.58388e-07	6.02771e-07	6.48635e-08	2.23476e-07	3.61377e-07	1.18074e-07	3.95547e-07	2.76061e-07	9.57495e-08	2.25567e-07	1.30345e-07	1.48931e-06	3.42773e-07	2.96884e-07	2.37399e-07	2.34449e-07	2.46485e-08	8.90397e-08	4.02449e-05	4.92887e-06	2.53773e-05	5.62098e-05	7.22423e-06	1.85979e-05	2.32848e-05	1.14916e-05	5.96427e-05
DR	1.22801e-05	6.79823e-07	6.11845e-06	1.08461e-05	1.46597e-06	4.69626e-06	3.50147e-06	2.41702e-06	1.67489e-05	5.68488e-06	1.38546e-06	4.37754e-06	2.91085e-06	8.67118e-06	4.32768e-05	5.72305e-06	5.10824e-06	3.75113e-06	9.16627e-07	1.81715e-06	5.28337e-07	1.58456e-07	4.03677e-07	6.90625e-07	1.28564e-07	3.82606e-07	2.41394e-07	1.94369e-07	1.195e-06	5.49313e-07	1.16429e-07	3.24043e-07	2.2073e-07	4.44824e-07	4.66413e-06	3.81044e-07	3.80711e-07	2.78649e-07	7.65434e-08	1.99817e-07	5.58419e-05	5.30848e-06	2.28007e-05	4.0238e-05	1.09888e-05	2.78209e-05	2.86829e-05	1.88664e-05	0.000186261
DS	1.28363e-05	8.68158e-07	7.00352e-06	7.87991e-06	1.22868e-06	6.45966e-06	1.70609e-06	1.50966e-06	5.27082e-06	2.84273e-06	8.38341e-07	4.51602e-06	2.9957e-06	4.1603e-06	4.75877e-06	1.81852e-05	6.99533e-06	2.84155e-06	4.1599e-07	1.42469e-06	1.08526e-06	1.00676e-06	7.78606e-07	5.65424e-07	1.36987e-07	7.73292e-07	1.65596e-07	1.78583e-07	4.60698e-07	2.91333e-07	1.05443e-07	4.26321e-07	2.73819e-07	3.00565e-07	3.54673e-07	3.54718e-06	8.84491e-07	4.04886e-07	5.56359e-08	2.02256e-07	0.000151412	1.60297e-05	4.08516e-05	3.97719e-05	1.1893e-05	6.49329e-05	1.61415e-05	1.38301e-05	4.82435e-05
DT	8.64102e-06	7.84227e-07	4.96338e-06	6.21924e-06	1.27127e-06	3.91632e-06	1.39259e-06	2.828e-06	4.36112e-06	4.18462e-06	1.35524e-06	3.49492e-06	2.45034e-06	3.23317e-06	3.88817e-06	6.66141e-06	1.84768e-05	5.27049e-06	4.28518e-07	1.19614e-06	7.03994e-07	1.17328e-06	6.24691e-07	5.26907e-07	1.35156e-07	4.28318e-07	1.61523e-07	3.86768e-07	4.10071e-07	4.81983e-07	1.7017e-07	3.36196e-07	2.70529e-07	3.18756e-07	3.36987e-07	8.75089e-07	2.80073e-06	5.94611e-07	5.67403e-08	1.45192e-07	8.67182e-05	1.51647e-05	2.7012e-05	3.4776e-05	1.65542e-05	2.84378e-05	1.2686e-05	4.14158e-05	4.92055e-05
DV	1.08856e-05	1.32793e-06	2.34059e-06	4.42642e-06	2.97286e-06	2.26177e-06	1.23291e-06	1.32508e-05	3.26804e-06	1.1666e-05	2.25281e-06	1.48325e-06	2.10858e-06	2.47338e-06	3.31954e-06	2.85944e-06	5.70194e-06	3.10547e-05	6.31214e-07	1.80573e-06	7.82727e-07	2.70045e-07	2.22918e-07	3.83583e-07	3.17062e-07	3.00433e-07	1.34629e-07	1.4146e-06	5.89592e-07	1.16917e-06	2.08665e-07	2.012e-07	2.27403e-07	3.41776e-07	3.01416e-07	3.42309e-07	6.49718e-07	4.13648e-06	6.2936e-08	2.47093e-07	9.19026e-05	2.11719e-05	1.2762e-05	2.67552e-05	2.65064e-05	1.47766e-05	8.98604e-06	0.000233519	3.00996e-05
DW	7.56e-07	1.17159e-07	3.44036e-07	4.60601e-07	1.88589e-06	3.88679e-07	3.63526e-07	5.53383e-07	3.96016e-07	1.34052e-06	3.03311e-07	2.23531e-07	1.99069e-07	3.82917e-07	6.56471e-07	4.12976e-07	4.35962e-07	9.17394e-07	1.08622e-05	1.72893e-06	4.7397e-08	3.1884e-08	2.42988e-08	3.63576e-08	2.30509e-07	4.02963e-08	4.09396e-08	5.50758e-08	3.24302e-08	1.76991e-07	2.83433e-08	2.21528e-08	1.81566e-08	2.76945e-08	5.42858e-08	4.93669e-08	7.96492e-08	5.18883e-08	7.68401e-07	1.55247e-07	4.35227e-06	1.17669e-06	1.9857e-06	2.81685e-06	2.00833e-05	2.50748e-06	3.63523e-06	4.45351e-06	3.26379e-06
DY	2.73447e-06	4.08353e-07	1.38142e-06	1.67773e-06	6.97185e-06	1.1215e-06	2.30139e-06	1.71615e-06	1.41133e-06	3.53599e-06	7.30905e-07	1.1991e-06	8.38237e-07	1.21832e-06	1.90312e-06	1.60834e-06	1.4116e-06	2.093e-06	1.71686e-06	1.89158e-05	2.38626e-07	1.1099e-07	1.22725e-07	1.47081e-07	7.1332e-07	1.14725e-07	1.71925e-07	1.60947e-07	1.44272e-07	3.27056e-07	7.00758e-08	1.1714e-07	9.37969e-08	9.78752e-08	1.50216e-07	1.76531e-07	1.75929e-07	1.85206e-07	1.50907e-07	2.73871e-06	1.64704e-05	5.04094e-06	6.94022e-06	9.16043e-06	0.000103931	6.69051e-06	2.92084e-05	1.55675e-05	1.31675e-05
EA	9.99789e-05	2.51911e-06	1.31467e-05	2.48528e-05	2.97814e-06	1.44094e-05	3.58193e-06	6.0194e-06	1.54755e-05	1.08458e-05	2.86833e-06	7.4367e-06	7.23909e-06	1.1453e-05	1.3608e-05	1.66462e-05	1.1442e-05	1.33195e-05	8.66919e-07	2.78657e-06	3.33069e-06	3.28355e-07	4.96279e-07	7.15834e-07	1.74491e-07	8.78083e-07	1.69359e-07	3.62015e-07	4.84532e-07	5.42431e-07	1.69637e-07	2.92149e-07	4.7625e-07	6.14243e-07	3.87051e-07	7.69964e-07	5.33358e-07	7.11581e-07	6.00459e-08	1.97853e-07	0.000130832	4.23196e-06	1.20308e-05	2.19726e-05	4.45738e-06	1.86085e-05	5.99413e-06	9.45724e-06	2.53962e-05
EC	3.01811e-06	8.976e-06	4.76802e-07	7.1965e-07	5.38567e-07	9.21549e-07	3.6919e-07	1.06401e-06	7.29797e-07	1.53461e-06	3.86827e-07	5.64386e-07	4.0737e-07	5.4623e-07	8.16447e-07	1.2218e-06	1.22128e-06	1.99484e-06	1.41005e-07	5.18344e-07	2.12759e-07	1.09875e-06	4.45427e-08	8.62353e-08	4.76735e-08	7.16758e-08	3.29732e-08	1.06556e-07	5.58102e-08	1.52997e-07	3.26936e-08	4.5266e-08	3.48705e-08	4.10677e-08	5.24313e-08	9.30755e-08	8.77899e-08	1.64268e-07	1.39896e-08	8.36011e-08	6.98764e-06	1.57643e-05	6.97599e-07	8.47579e-07	8.22721e-07	1.45364e-06	8.18185e-07	1.70566e-06	1.6503e-06
ED	9.95963e-06	3.6935e-07	4.2748e-05	1.66239e-05	7.62905e-07	6.54898e-06	2.03031e-06	1.11045e-06	6.05697e-06	2.40343e-06	6.35249e-07	6.0073e-06	2.68379e-06	5.53588e-06	5.16853e-06	5.87821e-06	3.84727e-06	1.86739e-06	2.83841e-07	9.31477e-07	2.52263e-07	6.9463e-08	2.07957e-06	6.85724e-07	5.88621e-08	3.10788e-07	1.05961e-07	7.38172e-08	2.85483e-07	1.59438e-07	4.66754e-08	3.83733e-07	1.73428e-07	2.08595e-07	1.84496e-07	2.75375e-07	1.96938e-07	1.30157e-07	2.11658e-08	9.09529e-08	1.38182e-05	7.19984e-07	7.81802e-05	2.47064e-05	1.59403e-06	9.47208e-06	5.79276e-06	1.98133e-06	1.22089e-05
EE	2.0178e-05	4.42765e-07	1.90867e-05	5.78939e-05	1.14722e-06	6.731e-06	2.78608e-06	2.10031e-06	1.27779e-05	4.37957e-06	1.16983e-06	4.93561e-06	3.86437e-06	1.12933e-05	1.06906e-05	6.94596e-06	5.83089e-06	3.77583e-06	4.75199e-07	1.43857e-06	3.795e-07	1.0139e-07	7.40471e-07	1.83835e-06	8.17864e-08	2.81448e-07	1.33474e-07	1.29751e-07	4.70198e-07	2.29725e-07	7.14428e-08	2.73547e-07	2.18885e-07	3.6222e-07	3.54789e-07	3.25805e-07	3.246e-07	2.22461e-07	3.79339e-08	1.21997e-07	2.62492e-05	8.34425e-07	2.6619e-05	9.97075e-05	2.23728e-06	9.28143e-06	4.59598e-06	4.05565e-06	2.46635e-05
EF	4.45763e-06	7.83846e-07	1.47699e-06	1.9352e-06	3.77011e-05	1.43599e-06	2.33778e-06	4.59159e-06	1.55499e-06	1.13386e-05	2.60711e-06	1.09179e-06	1.0594e-06	1.54728e-06	2.07403e-06	1.65584e-06	2.05852e-06	4.80467e-06	2.49011e-06	9.97074e-06	1.80972e-07	8.10381e-08	8.82517e-08	1.23866e-07	1.89219e-06	9.86317e-08	1.21093e-07	3.05102e-07	9.2301e-08	7.76305e-07	1.239e-07	6.76261e-08	3.08483e-07	8.61366e-08	1.031e-07	1.15082e-07	1.239e-07	3.10428e-07	1.38536e-07	7.04887e-07	4.60794e-06	1.05284e-06	1.45823e-06	2.03921e-06	6.05228e-05	1.68577e-06	3.71304e-06	6.95138e-06	2.7721e-06
EG	1.58167e-05	7.95549e-07	8.76266e-06	8.81038e-06	1.19837e-06	0.000124641	2.15254e-06	1.42385e-06	6.53173e-06	3.04815e-06	8.85876e-07	7.10076e-06	4.07153e-06	4.23733e-06	5.40113e-06	6.88739e-06	4.21778e-06	2.7662e-06	4.13281e-07	1.05776e-06	7.06237e-07	1.83815e-07	5.35612e-07	4.21917e-07	7.61575e-08	5.27384e-06	1.39684e-07	1.19384e-07	3.55883e-07	2.23354e-07	6.29466e-08	3.84961e-07	2.43951e-07	2.02357e-07	2.81334e-07	4.49626e-07	2.4362e-07	1.77534e-07	4.22918e-08	9.68506e-08	2.08037e-05	1.38694e-06	1.00257e-05	9.37539e-06	1.74213e-06	0.000170691	3.3915e-06	2.18559e-06	1.16839e-05
EH	4.88782e-06	3.55292e-07	3.21353e-06	3.98388e-06	1.6981e-06	2.4118e-06	1.53785e-05	1.1916e-06	3.69137e-06	2.64928e-06	8.79709e-07	3.08834e-06	1.199e-06	3.14054e-06	4.69197e-06	2.37096e-06	2.17118e-06	1.94794e-06	5.60646e-07	3.14281e-06	1.57686e-07	5.3509e-08	1.79548e-07	2.66571e-07	1.87113e-07	1.15825e-07	9.38168e-07	1.03496e-07	2.17739e-07	2.23071e-07	5.73245e-08	1.79291e-07	7.96684e-08	1.80933e-07	1.99855e-07	1.51622e-07	1.11344e-07	1.01526e-07	3.07287e-08	7.47866e-07	5.29773e-06	7.18134e-07	3.73687e-06	4.2786e-06	3.22813e-06	3.01198e-06	3.7675e-05	2.24676e-06	7.20978e-06
EI	9.58807e-06	1.17886e-06	1.90101e-06	4.4905e-06	4.32048e-06	1.90157e-06	1.67186e-06	4.10594e-05	3.64251e-06	2.3142e-05	4.42757e-06	1.47083e-06	2.06798e-06	2.79688e-06	4.4564e-06	2.65197e-06	5.58479e-06	2.57634e-05	8.97521e-07	2.34256e-06	4.34773e-07	1.88903e-07	1.0625e-07	2.30515e-07	2.72205e-07	1.12728e-07	7.68576e-08	2.21363e-06	1.81064e-07	1.45668e-06	2.49355e-07	9.61658e-08	2.43243e-07	1.52782e-07	1.74123e-07	1.66036e-07	3.08349e-07	1.81105e-06	5.48391e-08	1.86454e-07	1.00659e-05	2.02127e-06	2.02509e-06	4.27734e-06	6.83016e-06	2.02071e-06	2.07176e-06	7.0731e-05	6.98547e-06
EK	3.04594e-05	8.64881e-07	1.41554e-05	2.99875e-05	1.85421e-06	1.04527e-05	4.88904e-06	3.88269e-06	6.40529e-05	8.64523e-06	2.3101e-06	8.36437e-06	5.62728e-06	1.75799e-05	3.10088e-05	1.08741e-05	1.032e-05	6.67054e-06	6.89183e-07	2.25339e-06	5.26941e-07	1.19718e-07	4.86044e-07	9.34957e-07	1.20724e-07	4.17997e-07	2.0848e-07	2.5107e-07	2.65402e-06	4.3614e-07	1.40321e-07	4.53852e-07	2.80218e-07	5.38525e-07	9.5026e-07	5.03122e-07	5.35733e-07	3.71308e-07	4.91277e-08	1.79938e-07	2.79363e-05	1.45317e-06	1.21318e-05	2.41495e-05	2.81304e-06	1.08524e-05	7.41869e-06	6.97002e-06	0.000160016
EL	1.5866e-05	1.70036e-06	3.99412e-06	7.76546e-06	9.73562e-06	3.43185e-06	2.93699e-06	2.12314e-05	7.03916e-06	8.51943e-05	8.78653e-06	2.97194e-06	2.84411e-06	6.0791e-06	8.53847e-06	4.15532e-06	6.39377e-06	1.98876e-05	2.05805e-06	4.73669e-06	5.44756e-07	1.54754e-07	2.184e-07	4.82868e-07	7.24694e-07	2.16652e-07	1.31492e-07	1.69259e-06	3.18631e-07	5.34521e-06	4.9828e-07	1.75085e-07	1.95832e-07	2.91086e-07	3.50086e-07	2.68832e-07	4.00091e-07	1.2046e-06	1.15514e-07	3.83898e-07	1.61357e-05	2.29809e-06	3.81483e-06	7.2621e-06	1.49855e-05	3.82221e-06	4.61311e-06	3.51185e-05	1.32964e-05
EM	4.03258e-06	4.52994e-07	1.08075e-06	2.14309e-06	1.89681e-06	1.07829e-06	7.24084e-07	3.96717e-06	1.86729e-06	8.99869e-06	9.28652e-06	7.68349e-07	6.2553e-07	1.93256e-06	2.06395e-06	1.30826e-06	1.95407e-06	3.71018e-06	4.17442e-07	1.11694e-06	1.45144e-07	7.04152e-08	7.36426e-08	1.11817e-07	2.53812e-07	5.9198e-08	3.76651e-08	2.4348e-07	9.72253e-08	6.13375e-07	5.39694e-07	7.9482e-08	5.2031e-08	8.64874e-08	8.36863e-08	1.13211e-07	1.16205e-07	2.51044e-07	2.88739e-08	8.3835e-08	5.21665e-06	8.83943e-07	1.25439e-06	2.31885e-06	3.49661e-06	1.40937e-06	1.34698e-06	7.5954e-06	4.17869e-06
EN	9.91062e-06	5.3124e-07	1.1154e-05	9.86192e-06	9.90676e-07	8.27472e-06	3.15897e-06	1.29391e-06	7.92817e-06	2.70939e-06	7.87906e-07	2.35751e-05	1.98183e-06	5.12118e-06	6.52992e-06	6.32799e-06	5.1145e-06	2.00515e-06	3.88341e-07	1.38749e-06	2.45958e-07	9.30249e-08	4.78016e-07	4.70382e-07	8.20419e-08	3.82959e-07	1.7646e-07	1.16912e-07	3.3827e-07	1.85168e-07	5.43153e-08	9.37855e-07	1.20276e-07	2.24319e-07	2.26729e-07	3.35675e-07	2.2338e-07	1.33919e-07	3.09875e-08	1.43238e-07	1.0882e-05	1.32484e-06	1.28665e-05	9.6481e-06	1.66886e-06	1.01142e-05	5.84715e-06	2.28911e-06	1.40278e-05
EP	6.48138e-06	3.04961e-07	3.41107e-06	4.16448e-06	8.54775e-07	3.29559e-06	1.09976e-06	1.45163e-06	2.93517e-06	2.52577e-06	6.05655e-07	1.40933e-06	4.59559e-05	2.14738e-06	2.72488e-06	3.28416e-06	2.69544e-06	2.60679e-06	2.33158e-07	7.43009e-07	2.90973e-07	7.04123e-08	2.06842e-07	2.27073e-07	6.4553e-08	1.93296e-07	8.90178e-08	9.18463e-08	2.02006e-07	1.93763e-07	4.47287e-08	1.03742e-07	2.76883e-06	1.25009e-07	1.59942e-07	2.30227e-07	1.80688e-07	1.69274e-07	2.47853e-08	5.63769e-08	8.85562e-06	5.17131e-07	4.09448e-06	5.0916e-06	1.10133e-06	4.56106e-06	1.52253e-06	2.05284e-06	6.12114e-06
EQ	1.33955e-05	4.27661e-07	7.93478e-06	1.57339e-05	9.3439e-07	4.21373e-06	2.64992e-06	1.73074e-06	1.00174e-05	4.36918e-06	1.5277e-06	3.89511e-06	2.21506e-06	2.15674e-05	1.01083e-05	5.09114e-06	4.21628e-06	3.04759e-06	4.11244e-07	1.13669e-06	2.68699e-07	6.03897e-08	2.99491e-07	6.15659e-07	7.50618e-08	1.54381e-07	1.42667e-07	1.10923e-07	4.22353e-07	2.36197e-07	1.04116e-07	2.01175e-07	1.17086e-07	9.44371e-07	3.12708e-07	2.70171e-07	1.94155e-07	1.63497e-07	2.83279e-08	8.85115e-08	1.52576e-05	8.7234e-07	8.23399e-06	1.68016e-05	1.59045e-06	5.48579e-06	4.9926e-06	3.22741e-06	2.01733e-05
ER	2.06983e-05	8.4518e-07	9.2304e-06	1.8618e-05	2.16499e-06	6.71316e-06	5.32731e-06	4.20707e-06	2.77235e-05	8.61041e-06	2.14209e-06	6.61553e-06	5.06311e-06	1.3705e-05	7.26117e-05	8.29937e-06	7.75286e-06	5.63391e-06	9.9626e-07	2.7894e-06	4.90446e-07	2.06028e-07	3.54187e-07	7.06315e-07	1.37316e-07	2.89994e-07	2.78074e-07	2.28453e-07	1.16851e-06	6.07327e-07	1.31974e-07	3.23214e-07	1.94542e-07	5.2198e-07	3.11974e-06	4.05881e-07	3.99863e-07	3.01024e-07	7.59852e-08	2.11045e-07	1.9696e-05	1.4595e-06	8.06391e-06	1.56635e-05	2.96917e-06	7.6923e-06	7.73134e-06	6.27183e-06	4.92085e-05
ES	2.03641e-05	1.43235e-06	8.78363e-06	1.22612e-05	1.51882e-06	7.75776e-06	2.57676e-06	2.283e-06	7.54236e-06	4.0508e-06	1.17396e-06	5.55621e-06	4.10796e-06	5.48735e-06	6.99137e-06	2.56924e-05	1.06398e-05	3.99279e-06	6.51129e-07	1.63989e-06	6.7427e-07	2.60166e-07	4.45761e-07	5.80621e-07	1.04616e-07	4.24597e-07	1.50357e-07	2.27027e-07	3.56089e-07	3.11791e-07	8.78226e-08	3.76539e-07	2.50582e-07	2.799e-07	2.91657e-07	1.31698e-06	5.42058e-07	2.68604e-07	4.46476e-08	1.4526e-07	2.63362e-05	2.38925e-06	9.94408e-06	1.16257e-05	2.55419e-06	1.12631e-05	4.02937e-06	3.66686e-06	1.43272e-05
ET	1.29163e-05	1.11379e-06	6.02614e-06	9.92699e-06	1.54782e-06	4.29777e-06	2.00323e-06	3.87282e-06	6.70953e-06	5.55242e-06	1.58822e-06	3.9083e-06	3.0361e-06	4.61691e-06	6.06244e-06	9.51741e-06	3.30392e-05	7.44521e-06	5.14305e-07	1.53508e-06	4.36664e-07	1.64891e-07	3.08167e-07	4.46826e-07	1.12349e-07	2.4431e-07	1.06771e-07	2.99559e-07	3.12029e-07	3.62948e-07	1.30261e-07	2.55453e-07	2.69029e-07	2.49598e-07	2.90766e-07	6.70049e-07	1.50634e-06	4.83974e-07	4.35684e-08	1.36749e-07	1.64547e-05	2.0965e-06	7.17243e-06	9.50614e-06	2.78244e-06	5.769e-06	3.24125e-06	7.77294e-06	1.34207e-05
EV	1.72799e-05	2.07539e-06	2.91348e-06	6.38166e-06	4.12861e-06	3.12005e-06	1.92278e-06	2.19515e-05	4.98279e-06	1.8817e-05	3.58781e-06	1.96687e-06	3.14062e-06	3.82702e-06	5.1528e-06	3.94733e-06	8.71638e-06	5.18714e-05	9.05713e-07	2.66649e-06	8.52215e-07	3.10533e-07	1.91129e-07	3.57339e-07	2.71674e-07	1.84341e-07	1.09558e-07	1.52661e-06	2.73265e-07	1.16523e-06	2.28425e-07	1.54148e-07	2.62397e-07	2.75017e-07	2.68597e-07	2.71346e-07	5.06849e-07	3.33279e-06	5.98877e-08	2.07478e-07	2.08266e-05	3.88007e-06	3.03182e-06	6.35532e-06	6.29255e-06	3.59396e-06	2.78032e-06	3.78435e-05	9.11121e-06
EW	1.179e-06	1.83303e-07	4.15961e-07	6.64939e-07	2.20932e-06	4.73203e-07	5.74191e-07	7.7918e-07	5.36017e-07	1.97274e-06	4.14104e-07	2.8276e-07	3.50547e-07	5.02309e-07	9.71722e-07	5.14614e-07	5.99554e-07	9.12281e-07	1.56733e-05	2.12006e-06	4.62067e-08	3.49513e-08	2.87676e-08	4.36239e-08	1.48915e-07	2.94342e-08	2.74187e-08	5.57664e-08	2.95318e-08	2.19704e-07	3.28862e-08	2.30689e-08	2.00196e-08	2.61152e-08	4.07615e-08	4.30712e-08	5.14428e-08	5.50184e-08	9.98215e-07	1.92157e-07	1.31995e-06	3.74461e-07	5.4904e-07	7.72956e-07	4.00151e-06	5.87842e-07	8.90178e-07	1.24413e-06	1.22901e-06
EY	4.20566e-06	6.95551e-07	1.87202e-06	2.60499e-06	1.0375e-05	1.37008e-06	3.85301e-06	2.36173e-06	2.26875e-06	5.56842e-06	1.26808e-06	1.44053e-06	1.04222e-06	1.73976e-06	2.89891e-06	1.92285e-06	2.0052e-06	3.00747e-06	2.27401e-06	2.85993e-05	1.99891e-07	9.23811e-08	8.70657e-08	1.54276e-07	5.74048e-07	9.82791e-08	2.12663e-07	1.67027e-07	1.43191e-07	3.13665e-07	8.35304e-08	9.96233e-08	7.72481e-08	9.68367e-08	1.28925e-07	1.22241e-07	1.36341e-07	1.97113e-07	1.50209e-07	2.03367e-06	5.03517e-06	1.15253e-06	2.13952e-06	3.16891e-06	1.72282e-05	1.82265e-06	6.65992e-06	4.10526e-06	4.0036e-06
FA	3.32155e-05	1.76203e-06	1.8206e-06	2.95299e-06	3.326e-06	6.61135e-06	1.1143e-06	5.56191e-06	2.27271e-06	8.56654e-06	2.64406e-06	1.57162e-06	2.283e-06	2.15202e-06	2.43119e-06	5.65583e-06	4.20854e-06	9.13101e-06	6.87084e-07	1.55251e-06	9.15595e-06	7.55982e-07	3.71426e-07	5.89583e-07	5.7478e-07	1.63597e-06	2.37667e-07	1.11041e-06	4.47044e-07	1.8764e-06	6.98526e-07	3.14896e-07	5.19624e-07	3.8688e-07	4.13079e-07	1.42115e-06	1.20685e-06	2.44021e-06	1.31287e-07	3.44486e-07	5.22627e-06	3.30032e-07	6.31319e-07	8.11908e-07	4.61528e-07	1.34086e-06	3.19228e-07	8.48565e-07	9.27777e-07
FC	1.91862e-06	5.22047e-06	1.90493e-07	1.91197e-07	7.29756e-07	4.79152e-07	1.66012e-07	1.1947e-06	1.88944e-07	1.43768e-06	4.86028e-07	3.07837e-07	2.20165e-07	1.86658e-07	2.80129e-07	7.0191e-07	7.78392e-07	1.80359e-06	1.42687e-07	3.40399e-07	6.64401e-07	2.32554e-06	5.71498e-08	5.91391e-08	1.93724e-07	1.72387e-07	5.28504e-08	3.34752e-07	4.86385e-08	4.78297e-07	2.66228e-07	9.04441e-08	7.241e-08	4.98027e-08	6.02321e-08	2.28177e-07	2.13786e-07	6.67012e-07	4.45183e-08	9.38615e-08	3.32146e-07	1.41664e-06	6.4168e-08	6.72514e-08	1.06994e-07	1.32955e-07	7.27971e-08	1.70424e-07	1.04072e-07
FD	2.39572e-06	1.59474e-07	1.49077e-05	3.70197e-06	4.44419e-07	2.10035e-06	6.79515e-07	5.83791e-07	1.43452e-06	1.08583e-06	2.89144e-07	1.83489e-06	9.64979e-07	1.39919e-06	1.3499e-06	1.79009e-06	1.31081e-06	8.48381e-07	1.78808e-07	4.65699e-07	3.60543e-07	1.29054e-07	5.77292e-06	8.48935e-07	1.03725e-07	4.69585e-07	1.78437e-07	1.16409e-07	2.90996e-07	2.28528e-07	6.01933e-08	5.06179e-07	2.03563e-07	4.79943e-07	2.27532e-07	4.1193e-07	3.04212e-07	2.17066e-07	3.60726e-08	1.06978e-07	1.01673e-06	9.00218e-08	4.15317e-06	1.3679e-06	2.4374e-07	8.86991e-07	3.74682e-07	2.83517e-07	9.69793e-07
FE	4.04249e-06	1.74608e-07	4.04341e-06	1.43257e-05	6.61409e-07	1.9568e-06	9.54725e-07	1.07015e-06	2.7178e-06	2.1176e-06	5.45852e-07	1.31282e-06	1.25389e-06	2.66973e-06	2.65206e-06	1.93892e-06	1.68126e-06	1.52876e-06	4.26637e-07	7.31185e-07	5.17903e-07	6.97849e-08	1.2725e-06	3.93228e-06	1.36677e-07	3.57338e-07	2.28106e-07	2.21965e-07	5.60197e-07	4.36039e-07	1.39406e-07	2.86977e-07	2.53761e-07	5.80868e-07	4.07014e-07	3.80511e-07	3.60124e-07	3.8048e-07	6.9327e-08	1.48224e-07	1.46071e-06	8.80093e-08	1.53786e-06	3.43325e-06	3.18929e-07	8.20716e-07	5.17507e-07	3.92023e-07	1.50783e-06
FF	2.26623e-06	4.67192e-07	4.92884e-07	5.62298e-07	1.93051e-05	8.10926e-07	9.10669e-07	4.38349e-06	5.0995e-07	8.91169e-06	1.97053e-06	4.77241e-07	5.11878e-07	4.97402e-07	7.47049e-07	8.32854e-07	1.08913e-06	3.88473e-06	1.66e-06	5.02455e-06	4.67567e-07	1.67511e-07	9.09496e-08	1.11173e-07	8.59358e-06	1.43166e-07	2.33983e-07	1.05171e-06	1.10409e-07	2.6308e-06	5.73189e-07	1.34049e-07	1.49224e-07	1.30919e-07	1.48015e-07	1.96889e-07	2.3372e-07	9.63418e-07	4.49186e-07	2.13654e-06	4.40601e-07	9.3051e-08	2.447e-07	2.49466e-07	3.69194e-06	2.22232e-07	2.48985e-07	8.40429e-07	2.8859e-07
FG	7.22662e-06	6.3068e-07	1.93517e-06	1.66176e-06	1.42311e-06	3.55466e-05	7.82018e-07	1.65639e-06	1.66856e-06	2.42811e-06	8.69069e-07	1.94005e-06	1.33855e-06	1.25304e-06	1.49463e-06	3.45152e-06	1.87771e-06	2.38103e-06	4.85445e-07	9.44511e-07	1.5941e-06	2.62517e-07	3.80847e-07	3.31011e-07	2.35466e-07	9.66361e-06	1.81331e-07	2.79908e-07	3.21684e-07	4.89265e-07	2.37421e-07	5.07602e-07	2.82696e-07	2.42841e-07	3.43421e-07	7.90818e-07	5.29808e-07	5.5134e-07	6.58244e-08	1.7237e-07	1.42028e-06	1.2049e-07	6.99096e-07	6.66396e-07	2.38453e-07	7.61965e-06	2.36029e-07	2.74994e-07	8.28338e-07
FH	1.4494e-06	2.23704e-07	9.84612e-07	9.16727e-07	7.92607e-07	8.66481e-07	6.05382e-06	6.83449e-07	8.83096e-07	1.364e-06	3.22944e-07	1.03928e-06	4.27157e-07	9.11058e-07	1.28771e-06	8.32877e-07	6.88525e-07	8.41101e-07	3.01454e-07	1.2683e-06	2.30202e-07	7.95912e-08	1.79092e-07	1.64274e-07	2.30707e-07	1.55595e-07	2.4457e-06	1.34232e-07	1.66006e-07	2.79441e-07	7.72764e-08	2.13105e-07	1.43581e-07	2.5831e-07	2.67768e-07	1.85976e-07	1.44137e-07	1.6265e-07	7.67853e-08	3.49702e-07	3.60712e-07	4.71403e-08	3.31149e-07	2.92935e-07	2.56685e-07	2.35115e-07	1.47578e-06	1.82969e-07	4.16051e-07
FI	4.61949e-06	8.13184e-07	5.66129e-07	9.085e-07	4.43836e-06	1.03688e-06	5.24479e-07	2.61384e-05	9.16743e-07	1.89553e-05	3.75779e-06	5.77796e-07	9.72567e-07	8.09416e-07	1.17703e-06	1.21472e-06	2.38398e-06	1.84078e-05	7.53545e-07	1.64355e-06	9.06347e-07	3.62805e-07	1.20219e-07	1.92532e-07	1.42428e-06	2.74401e-07	2.24801e-07	9.29324e-06	2.44198e-07	5.34461e-06	1.06364e-06	1.90301e-07	4.19666e-07	2.0238e-07	2.22355e-07	3.15095e-07	6.91724e-07	5.22454e-06	1.53541e-07	5.02866e-07	1.15678e-06	1.70724e-07	2.24731e-07	3.34204e-07	9.20197e-07	3.1276e-07	1.64742e-07	4.35815e-06	4.49585e-07
FK	3.96565e-06	2.25e-07	1.9167e-06	3.25352e-06	9.24076e-07	2.34937e-06	1.13872e-06	1.31704e-06	1.18761e-05	2.58533e-06	6.48576e-07	1.53278e-06	1.39358e-06	2.41659e-06	5.99129e-06	1.99051e-06	1.88426e-06	1.7334e-06	3.21775e-07	9.07276e-07	5.28566e-07	7.20003e-08	3.43511e-07	5.29195e-07	1.69256e-07	4.04365e-07	2.09299e-07	2.48846e-07	2.77894e-06	6.62249e-07	1.94341e-07	3.68641e-07	2.35455e-07	4.49497e-07	1.13892e-06	4.02283e-07	3.9391e-07	3.1903e-07	7.96597e-08	1.79795e-07	1.20221e-06	1.23031e-07	7.38053e-07	1.04414e-06	2.97583e-07	7.89068e-07	4.21298e-07	4.66213e-07	4.3559e-06
FL	7.06256e-06	1.12143e-06	1.10631e-06	1.61103e-06	9.33895e-06	1.64506e-06	1.00986e-06	1.7454e-05	1.62995e-06	5.42319e-05	8.56628e-06	9.77657e-07	1.33686e-06	1.66686e-06	2.12405e-06	1.78923e-06	3.13022e-06	1.47493e-05	1.65665e-06	3.27554e-06	1.25048e-06	4.1854e-07	3.03568e-07	3.47557e-07	2.78009e-06	4.71336e-07	2.51646e-07	4.99186e-06	3.44316e-07	1.71758e-05	2.20018e-06	3.10535e-07	3.29981e-07	4.73494e-07	4.21416e-07	4.11789e-07	7.88338e-07	4.14999e-06	3.50672e-07	8.38545e-07	1.29126e-06	2.30116e-07	4.07221e-07	6.04272e-07	1.53411e-06	5.13585e-07	3.43785e-07	2.57019e-06	8.52631e-07
FM	1.9026e-06	3.37187e-07	2.9011e-07	5.24962e-07	2.11122e-06	5.59158e-07	5.21361e-07	3.74453e-06	5.43268e-07	8.51289e-06	6.58061e-06	3.02243e-07	3.26002e-07	6.16406e-07	6.5008e-07	6.14811e-07	1.00473e-06	2.96574e-06	3.91944e-07	8.36043e-07	4.32708e-07	9.90912e-08	7.92477e-08	1.12798e-07	6.99971e-07	1.38617e-07	7.01502e-08	1.38869e-06	1.21616e-07	2.10822e-06	1.88998e-06	1.03404e-07	8.48414e-08	1.57255e-07	1.32263e-07	1.40349e-07	2.36625e-07	8.1022e-07	9.34703e-08	1.85487e-07	4.88582e-07	6.92982e-08	1.23171e-07	1.88646e-07	3.57957e-07	1.58214e-07	1.2627e-07	6.809e-07	2.60084e-07
FN	2.34975e-06	2.62976e-07	2.18035e-06	1.63802e-06	6.17484e-07	2.79312e-06	1.15069e-06	7.44577e-07	1.78848e-06	1.46403e-06	4.29344e-07	8.34296e-06	7.13452e-07	1.24024e-06	1.96966e-06	2.70201e-06	1.57613e-06	9.82936e-07	1.93192e-07	6.72606e-07	3.36353e-07	1.34833e-07	5.18106e-07	3.01407e-07	1.1329e-07	4.89707e-07	2.26274e-07	1.47e-07	3.12859e-07	2.6478e-07	8.70773e-08	2.71403e-06	1.63588e-07	2.6526e-07	2.90329e-07	4.24853e-07	3.52031e-07	2.09535e-07	5.47233e-08	1.61641e-07	7.31164e-07	9.37079e-08	1.05945e-06	6.24747e-07	1.94458e-07	7.60255e-07	3.44526e-07	2.52782e-07	8.2512e-07
FP	2.71187e-06	1.65772e-07	9.64668e-07	1.1384e-06	6.97242e-07	1.59337e-06	4.12809e-07	1.01184e-06	9.67053e-07	1.69478e-06	3.90882e-07	5.6221e-07	1.82095e-05	6.09723e-07	9.50352e-07	1.45557e-06	1.15835e-06	1.9933e-06	1.83989e-07	4.83873e-07	5.7509e-07	8.30892e-08	1.91296e-07	2.42337e-07	1.40497e-07	2.64815e-07	9.84491e-08	2.06717e-07	2.56481e-07	3.7779e-07	1.29888e-07	1.30667e-07	5.77265e-06	1.63319e-07	1.85696e-07	3.55055e-07	2.90012e-07	3.46519e-07	4.78007e-08	1.01352e-07	8.52375e-07	6.14213e-08	4.36595e-07	4.77595e-07	2.12994e-07	5.02818e-07	1.8888e-07	2.59763e-07	5.01242e-07
FQ	2.82243e-06	1.92029e-07	1.68763e-06	3.18223e-06	6.67896e-07	1.41705e-06	9.8845e-07	1.02697e-06	2.40372e-06	2.16094e-06	8.87099e-07	1.1158e-06	7.67156e-07	8.65887e-06	2.57828e-06	1.45225e-06	1.35946e-06	1.38328e-06	2.49112e-07	5.7769e-07	3.62467e-07	1.49159e-07	3.0071e-07	5.72298e-07	1.28341e-07	2.56319e-07	2.49958e-07	2.98423e-07	4.30429e-07	5.47326e-07	2.16491e-07	2.59005e-07	1.88774e-07	2.87279e-06	4.49904e-07	2.59999e-07	2.45248e-07	2.51312e-07	5.1706e-08	1.15295e-07	7.98901e-07	6.15467e-08	5.23695e-07	8.01142e-07	2.02106e-07	4.06228e-07	3.39879e-07	2.85519e-07	1.03212e-06
FR	2.9207e-06	2.25742e-07	1.27159e-06	2.09308e-06	7.4863e-07	1.62939e-06	1.04039e-06	1.18444e-06	4.02887e-06	2.39774e-06	5.81135e-07	1.19869e-06	8.97692e-07	1.90186e-06	1.4833e-05	1.66431e-06	1.55521e-06	1.46091e-06	4.01665e-07	8.11146e-07	4.17919e-07	9.94917e-08	2.21784e-07	3.67946e-07	1.70135e-07	3.02884e-07	2.33709e-07	2.48438e-07	9.72527e-07	5.93776e-07	1.41519e-07	3.11117e-07	1.88646e-07	4.1729e-07	4.54527e-06	3.4969e-07	3.4452e-07	3.19632e-07	1.27437e-07	1.62617e-07	8.62336e-07	1.0295e-07	5.70445e-07	8.01212e-07	3.22345e-07	6.52407e-07	1.81477e-06	4.58432e-07	2.03299e-06
FS	6.54779e-06	6.94115e-07	1.90588e-06	1.99184e-06	1.12571e-06	3.26871e-06	7.93924e-07	1.4435e-06	1.68644e-06	2.49852e-06	8.20013e-07	1.86442e-06	1.38438e-06	1.38392e-06	1.79799e-06	1.02051e-05	4.05733e-06	2.1228e-06	3.825e-07	9.33419e-07	1.91752e-06	3.10782e-07	3.90792e-07	4.17587e-07	2.52848e-07	8.47484e-07	3.94597e-07	3.3217e-07	3.27877e-07	5.15675e-07	2.39281e-07	4.79734e-07	3.65581e-07	3.32086e-07	3.52333e-07	3.56538e-06	1.5975e-06	5.59349e-07	7.93925e-08	2.13694e-07	1.66211e-06	1.67622e-07	7.99477e-07	7.05772e-07	3.18469e-07	8.70008e-07	3.12552e-07	3.97689e-07	9.12006e-07
FT	4.47702e-06	7.28734e-07	1.21337e-06	1.55803e-06	1.30474e-06	1.82042e-06	7.17607e-07	2.67098e-06	1.50295e-06	3.57863e-06	1.20712e-06	1.32318e-06	1.21573e-06	1.4201e-06	1.58317e-06	3.90841e-06	1.06007e-05	4.17767e-06	3.72147e-07	9.60054e-07	1.06521e-06	6.30162e-07	2.89356e-07	3.32604e-07	2.77513e-07	3.22399e-07	4.14409e-07	6.64658e-07	3.31335e-07	9.18142e-07	3.20018e-07	3.09399e-07	3.11401e-07	2.61731e-07	2.95403e-07	1.20725e-06	4.00475e-06	1.30301e-06	8.67487e-08	1.99749e-07	1.13867e-06	1.53671e-07	5.65633e-07	5.87092e-07	3.21093e-07	4.97157e-07	2.74294e-07	5.71883e-07	7.0005e-07
FV	8.28647e-06	1.31089e-06	7.6661e-07	1.21078e-06	4.40413e-06	1.59381e-06	7.00061e-07	1.79299e-05	1.13499e-06	1.56656e-05	3.23683e-06	7.91826e-07	1.34548e-06	1.07574e-06	1.34034e-06	1.98914e-06	3.6174e-06	3.21024e-05	7.20554e-07	1.97288e-06	1.8349e-06	7.63301e-07	1.60028e-07	2.87594e-07	1.20928e-06	4.42472e-07	2.04207e-07	5.78202e-06	3.23325e-07	4.14091e-06	1.03031e-06	2.0905e-07	3.29294e-07	2.60911e-07	2.76299e-07	4.3664e-07	1.10944e-06	1.03352e-05	1.54408e-07	4.87071e-07	1.42735e-06	2.45939e-07	3.28965e-07	4.47745e-07	7.19345e-07	3.84146e-07	2.26452e-07	2.39011e-06	5.77527e-07
FW	5.29215e-07	1.06979e-07	1.53619e-07	2.30003e-07	1.65501e-06	2.60774e-07	4.49708e-07	6.73988e-07	1.6619e-07	1.36638e-06	2.79677e-07	1.24457e-07	1.73331e-07	2.13989e-07	3.45212e-07	2.60579e-07	3.11579e-07	6.89751e-07	7.03206e-06	1.12227e-06	9.20092e-08	5.77475e-08	5.28858e-08	4.22686e-08	4.81976e-07	6.15641e-08	5.5045e-08	1.20829e-07	3.53158e-08	4.01443e-07	9.05299e-08	2.68636e-08	4.13538e-08	4.36786e-08	6.05669e-08	5.33058e-08	5.39213e-08	1.42686e-07	2.29777e-06	4.02928e-07	1.45668e-07	2.82754e-08	6.2983e-08	8.20357e-08	5.05476e-07	1.03576e-07	9.96928e-08	1.70927e-07	1.33915e-07
FY	1.684e-06	3.92797e-07	4.96498e-07	6.63793e-07	5.89167e-06	7.65658e-07	1.38208e-06	1.92855e-06	6.21811e-07	3.60714e-06	9.11633e-07	5.91136e-07	4.75007e-07	6.7946e-07	9.80036e-07	9.06982e-07	8.14607e-07	1.95434e-06	1.31409e-06	1.47998e-05	3.08682e-07	1.51421e-07	1.58115e-07	1.63796e-07	1.75452e-06	1.38219e-07	4.27259e-07	3.91915e-07	1.4609e-07	7.83122e-07	2.20523e-07	2.14966e-07	1.15739e-07	1.41336e-07	1.92343e-07	2.10975e-07	1.79466e-07	4.26874e-07	3.50671e-07	5.58299e-06	4.39719e-07	9.54749e-08	2.65405e-07	2.60986e-07	1.42691e-06	2.64207e-07	4.20067e-07	4.70273e-07	3.75495e-07
GA	0.000217866	9.78279e-06	8.1967e-06	1.35083e-05	6.94343e-06	3.57165e-05	4.27895e-06	1.59228e-05	1.20161e-05	2.13339e-05	7.30524e-06	7.83398e-06	1.0784e-05	8.2587e-06	1.01293e-05	3.16545e-05	2.09632e-05	3.48018e-05	2.56858e-06	5.43708e-06	1.11392e-05	9.7494e-07	5.7253e-07	7.80511e-07	4.80251e-07	2.60996e-06	2.99414e-07	1.11404e-06	5.56222e-07	1.38319e-06	5.8639e-07	4.7998e-07	9.75017e-07	5.09223e-07	7.31513e-07	2.10121e-06	1.4786e-06	2.42267e-06	1.03187e-07	4.48064e-07	3.12087e-05	1.49149e-06	4.05348e-06	5.67845e-06	1.85537e-06	7.94414e-06	1.88544e-06	3.35994e-06	7.64447e-06
GC	1.1063e-05	2.40445e-05	6.5358e-07	5.60131e-07	1.52868e-06	2.4956e-06	6.56825e-07	3.37184e-06	5.59724e-07	4.65021e-06	1.31978e-06	1.28426e-06	7.80623e-07	5.96066e-07	8.76346e-07	4.09232e-06	3.1756e-06	6.69774e-06	2.89865e-07	9.3603e-07	7.02889e-07	3.08905e-06	8.03254e-08	7.16565e-08	1.2674e-07	2.78229e-07	7.56405e-08	2.94392e-07	8.37341e-08	3.29329e-07	1.03537e-07	1.43759e-07	1.1803e-07	7.2894e-08	7.4362e-08	3.07638e-07	2.53196e-07	5.19453e-07	2.92652e-08	8.67179e-08	1.42947e-06	7.23697e-06	3.03922e-07	2.98953e-07	2.76572e-07	6.33787e-07	2.29789e-07	4.92609e-07	4.40419e-07
GD	9.14949e-06	6.43756e-07	7.60193e-05	1.62865e-05	1.15156e-06	8.37875e-06	2.57918e-06	3.24317e-06	5.51097e-06	2.87257e-06	8.08845e-07	8.72436e-06	3.39225e-06	4.73069e-06	4.2364e-06	7.042e-06	5.15819e-06	2.72835e-06	4.39561e-07	1.73036e-06	5.18594e-07	2.27192e-07	5.55644e-06	1.17791e-06	1.10895e-07	5.31425e-07	2.49913e-07	1.25771e-07	4.086e-07	2.66206e-07	1.0282e-07	7.056e-07	3.17983e-07	3.60506e-07	2.65654e-07	6.15801e-07	3.50514e-07	2.08207e-07	3.37891e-08	1.42397e-07	6.31884e-06	4.74862e-07	3.07124e-05	9.49479e-06	8.04853e-07	5.746e-06	2.77569e-06	1.15689e-06	6.20326e-06
GE	1.33771e-05	6.21807e-07	1.67877e-05	7.04051e-05	1.83533e-06	6.77736e-06	2.79004e-06	2.89696e-06	9.76458e-06	4.74943e-06	1.55161e-06	4.86597e-06	4.02523e-06	9.1416e-06	7.18117e-06	7.09224e-06	5.94358e-06	4.96026e-06	6.67711e-07	2.13434e-06	7.23875e-07	1.49859e-07	1.02007e-06	4.85377e-06	2.45332e-07	4.44193e-07	2.00905e-07	2.55043e-07	5.9675e-07	3.43736e-07	1.74522e-07	4.34965e-07	3.89169e-07	6.26197e-07	4.70749e-07	6.00027e-07	4.62635e-07	4.06022e-07	4.65325e-08	1.66907e-07	9.48291e-06	3.62057e-07	8.86281e-06	2.38375e-05	1.00415e-06	4.63692e-06	2.12546e-06	2.02015e-06	1.01627e-05
GF	7.85958e-06	2.14771e-06	1.52055e-06	1.71507e-06	9.55828e-05	2.64524e-06	3.25338e-06	1.50003e-05	1.66075e-06	3.11625e-05	6.83388e-06	1.5678e-06	1.73451e-06	1.77035e-06	2.67014e-06	2.95079e-06	3.86278e-06	1.26413e-05	5.23129e-06	2.27726e-05	6.09005e-07	3.80071e-07	1.23322e-07	1.47563e-07	6.21586e-06	2.18378e-07	2.17257e-07	9.42688e-07	1.44912e-07	2.48833e-06	5.34815e-07	1.58675e-07	1.93092e-07	3.31784e-07	1.90337e-07	3.14998e-07	3.89742e-07	1.12878e-06	4.16103e-07	1.75205e-06	1.70556e-06	3.31156e-07	5.47344e-07	6.807e-07	1.37881e-05	7.69874e-07	8.90666e-07	2.24426e-06	1.24842e-06
GG	3.47155e-05	1.97014e-06	7.37256e-06	7.57832e-06	2.25148e-06	0.000226165	2.67655e-06	3.23313e-06	5.94663e-06	5.43976e-06	1.97662e-06	8.42944e-06	5.23542e-06	5.14806e-06	5.51791e-06	1.44424e-05	6.57058e-06	6.09685e-06	7.47005e-07	2.06706e-06	1.97631e-06	3.42919e-07	5.54715e-07	5.88447e-07	1.89876e-07	1.52222e-05	2.23186e-07	2.47889e-07	4.01996e-07	4.77492e-07	1.51352e-07	6.32788e-07	3.83256e-07	3.87562e-07	4.30518e-07	1.21775e-06	5.9419e-07	4.24559e-07	8.59802e-08	2.2135e-07	8.22445e-06	6.58458e-07	3.90142e-06	3.40288e-06	8.88183e-07	5.36129e-05	1.33826e-06	1.09928e-06	4.87015e-06
GH	4.23158e-06	5.359e-07	3.08463e-06	2.52931e-06	2.91863e-06	2.67035e-06	3.67249e-05	2.44692e-06	3.41271e-06	3.58326e-06	1.02837e-06	5.12619e-06	1.46199e-06	3.22452e-06	4.07161e-06	2.73356e-06	2.48992e-06	3.38254e-06	1.17201e-06	5.14857e-06	3.26417e-07	1.31942e-07	2.48954e-07	2.64024e-07	2.97713e-07	1.94784e-07	3.09761e-06	1.41839e-07	2.4561e-07	6.06638e-07	1.16946e-07	3.96211e-07	1.36103e-07	4.49458e-07	3.79799e-07	2.9982e-07	2.1707e-07	3.60338e-07	8.97633e-08	3.86366e-07	1.64064e-06	2.14821e-07	1.47533e-06	1.32887e-06	9.7417e-07	1.26521e-06	8.64147e-06	7.31109e-07	2.07869e-06
GI	1.72203e-05	3.53948e-06	1.59691e-06	2.83345e-06	1.14435e-05	3.14785e-06	1.91141e-06	0.000124753	3.21562e-06	6.35297e-05	1.20737e-05	2.00568e-06	2.94984e-06	3.141e-06	3.4591e-06	4.51071e-06	9.91741e-06	7.46047e-05	2.13889e-06	5.21789e-06	1.4541e-06	6.61991e-07	2.24866e-07	2.38239e-07	9.9772e-07	3.32163e-07	1.62331e-07	7.90237e-06	2.29369e-07	4.71668e-06	1.03579e-06	1.88495e-07	3.29384e-07	2.51658e-07	3.11901e-07	3.86672e-07	7.7388e-07	5.68184e-06	2.17427e-07	4.76386e-07	2.75494e-06	4.88659e-07	7.37624e-07	1.16697e-06	1.9996e-06	1.00516e-06	6.27188e-07	1.65522e-05	2.18758e-06
GK	1.24617e-05	7.13157e-07	5.83564e-06	9.62653e-06	1.76015e-06	6.65215e-06	3.74454e-06	3.55998e-06	7.91922e-05	6.55091e-06	1.90106e-06	5.56826e-06	5.21598e-06	7.84432e-06	2.05991e-05	6.38153e-06	5.83796e-06	4.77978e-06	9.18603e-07	2.41963e-06	7.27432e-07	1.86438e-07	3.99794e-07	6.22156e-07	1.99916e-07	3.69061e-07	2.2128e-07	2.58157e-07	4.19079e-06	4.20802e-07	1.66739e-07	4.02695e-07	3.84125e-07	4.55738e-07	1.3313e-06	4.58283e-07	3.82636e-07	3.39209e-07	3.74229e-08	1.92241e-07	5.25767e-06	3.64524e-07	3.27999e-06	5.22514e-06	8.53846e-07	3.4629e-06	2.13355e-06	1.77711e-06	3.00024e-05
GL	2.39231e-05	4.87481e-06	3.27788e-06	5.19879e-06	2.88136e-05	5.39809e-06	3.94895e-06	6.60034e-05	6.53157e-06	0.000250986	2.8187e-05	3.51561e-06	4.63791e-06	5.87369e-06	7.72369e-06	6.88541e-06	1.25608e-05	5.51951e-05	4.08007e-06	1.07e-05	1.803e-06	5.81299e-07	2.46727e-07	4.25526e-07	2.15153e-06	5.53529e-07	3.48621e-07	4.57403e-06	4.6409e-07	1.54716e-05	2.05794e-06	3.41566e-07	5.37469e-07	4.86639e-07	5.79845e-07	5.70045e-07	9.89983e-07	4.32382e-06	2.80608e-07	1.02624e-06	4.38698e-06	6.58612e-07	1.40651e-06	2.00625e-06	4.47234e-06	1.88425e-06	1.77919e-06	8.76233e-06	4.036e-06
GM	9.21455e-06	1.55355e-06	9.59189e-07	1.77287e-06	6.37852e-06	2.22497e-06	1.58149e-06	1.33709e-05	2.12615e-06	2.66399e-05	3.27288e-05	1.32278e-06	1.35652e-06	3.09605e-06	1.96251e-06	2.87363e-06	4.75486e-06	1.1134e-05	1.10539e-06	2.51542e-06	6.45597e-07	3.07092e-07	1.18128e-07	1.68598e-07	5.41454e-07	1.86511e-07	9.01929e-08	1.00843e-06	1.2247e-07	1.87961e-06	1.88649e-06	1.14426e-07	1.29577e-07	2.05357e-07	1.28004e-07	2.93766e-07	4.11107e-07	9.15388e-07	8.259e-08	1.91233e-07	1.36744e-06	2.06691e-07	4.94625e-07	7.60732e-07	9.72314e-07	5.67231e-07	5.22064e-07	1.91537e-06	1.45557e-06
GN	9.26798e-06	1.49159e-06	8.55152e-06	4.7103e-06	1.8378e-06	8.95951e-06	4.63134e-06	2.63514e-06	6.28552e-06	4.01562e-06	1.24289e-06	5.73415e-05	2.29666e-06	4.5558e-06	5.35167e-06	8.79888e-06	6.64753e-06	3.96731e-06	4.87404e-07	2.28918e-06	4.47201e-07	2.9441e-07	6.50926e-07	3.96645e-07	1.22998e-07	5.79818e-07	3.59802e-07	2.58723e-07	4.13731e-07	3.51145e-07	1.42906e-07	4.20315e-06	2.882e-07	4.81704e-07	3.77673e-07	8.20944e-07	4.40538e-07	3.11222e-07	4.32298e-08	1.8456e-07	3.42415e-06	3.83546e-07	4.17451e-06	2.60575e-06	7.6398e-07	4.33287e-06	1.89695e-06	8.0742e-07	4.90628e-06
GP	9.53209e-06	7.04519e-07	3.11103e-06	3.64404e-06	1.50628e-06	5.43015e-06	1.50955e-06	2.4341e-06	3.75974e-06	4.44901e-06	1.12749e-06	2.01592e-06	8.34292e-05	2.28631e-06	3.10451e-06	5.22956e-06	4.49157e-06	5.15923e-06	4.57693e-07	1.33437e-06	5.89841e-07	2.46223e-07	3.65447e-07	3.2368e-07	1.39671e-07	3.69478e-07	1.55004e-07	2.787e-07	3.06755e-07	4.97011e-07	1.06948e-07	2.16307e-07	6.66082e-06	3.83827e-07	2.34403e-07	5.54269e-07	3.80598e-07	4.0989e-07	4.25938e-08	1.24526e-07	4.47585e-06	2.78374e-07	2.02285e-06	2.6332e-06	6.89777e-07	2.85271e-06	9.04368e-07	1.33831e-06	3.44552e-06
GQ	1.04554e-05	6.09361e-07	4.86331e-06	9.40989e-06	1.6828e-06	5.0712e-06	3.35378e-06	3.19732e-06	7.62115e-06	5.95314e-06	2.8422e-06	4.21962e-06	2.33859e-06	2.96723e-05	7.57921e-06	4.84616e-06	4.64356e-06	4.25649e-06	5.58578e-07	1.72882e-06	4.91422e-07	1.21315e-07	3.53356e-07	6.85288e-07	1.51043e-07	3.0575e-07	2.53428e-07	1.97416e-07	4.85175e-07	4.22544e-07	3.31834e-07	3.38448e-07	2.66463e-07	2.7504e-06	4.78364e-07	3.83371e-07	3.46711e-07	3.12954e-07	4.45556e-08	1.43442e-07	3.73182e-06	2.7628e-07	2.60292e-06	4.14587e-06	6.38406e-07	2.00428e-06	1.63158e-06	1.16577e-06	6.09283e-06
GR	1.07258e-05	8.40086e-07	4.774e-06	8.04996e-06	1.97685e-06	5.99299e-06	3.89451e-06	3.71597e-06	2.01037e-05	7.19178e-06	1.8715e-06	5.33199e-06	3.51729e-06	8.04963e-06	8.60673e-05	5.79745e-06	5.83137e-06	4.69017e-06	1.43252e-06	2.60963e-06	6.77441e-07	1.91706e-07	3.44901e-07	7.3691e-07	2.19182e-07	3.96764e-07	3.20757e-07	3.00804e-07	1.3994e-06	5.40339e-07	1.60195e-07	4.83619e-07	3.38379e-07	5.88455e-07	6.00593e-06	5.25496e-07	3.99677e-07	5.36575e-07	8.14642e-08	2.35739e-07	4.91289e-06	4.09399e-07	2.40208e-06	3.81128e-06	9.49069e-07	2.99467e-06	2.06786e-06	1.77243e-06	1.37116e-05
GS	3.3418e-05	3.33796e-06	6.59683e-06	6.53051e-06	3.07316e-06	1.52384e-05	2.78109e-06	4.3103e-06	6.39796e-06	7.14661e-06	2.60079e-06	8.22015e-06	5.47506e-06	5.47345e-06	5.67241e-06	6.14141e-05	1.96619e-05	7.79029e-06	9.16224e-07	2.92766e-06	1.91722e-06	8.04726e-07	5.50082e-07	5.19481e-07	2.46404e-07	1.46384e-06	2.28418e-07	3.8473e-07	4.0134e-07	4.94371e-07	1.88032e-07	6.94948e-07	5.13571e-07	4.98698e-07	4.14216e-07	5.14822e-06	1.42713e-06	5.85041e-07	7.86684e-08	2.44993e-07	8.65879e-06	8.06573e-07	3.89826e-06	3.65141e-06	1.04907e-06	5.25949e-06	1.5445e-06	1.44171e-06	5.1963e-06
GT	2.22891e-05	3.59391e-06	4.86069e-06	5.94249e-06	3.55403e-06	8.34093e-06	2.44357e-06	9.19509e-06	6.02506e-06	1.04563e-05	3.42496e-06	5.85123e-06	4.71742e-06	4.64241e-06	5.63663e-06	2.01621e-05	7.20318e-05	1.74614e-05	9.05731e-07	2.81905e-06	1.43813e-06	8.3253e-07	4.24256e-07	5.26553e-07	3.25544e-07	5.67099e-07	2.05226e-07	7.68941e-07	4.19258e-07	8.17554e-07	3.23432e-07	5.05633e-07	3.98195e-07	4.22207e-07	3.78614e-07	1.90195e-06	5.54935e-06	1.40694e-06	9.52672e-08	2.18395e-07	5.20589e-06	9.04713e-07	2.72818e-06	3.49904e-06	1.07019e-06	3.14601e-06	1.63867e-06	2.91701e-06	5.5224e-06
GV	4.0398e-05	6.3197e-06	2.58218e-06	4.59788e-06	1.31632e-05	6.20562e-06	2.38022e-06	7.3626e-05	4.5524e-06	5.5067e-05	1.06845e-05	3.29154e-06	5.96727e-06	3.79778e-06	4.78323e-06	8.58782e-06	1.80471e-05	0.00016995	1.90847e-06	5.44721e-06	2.61069e-06	1.15422e-06	2.69918e-07	4.139e-07	1.09361e-06	6.05398e-07	2.28133e-07	5.95571e-06	3.59322e-07	4.20515e-06	9.4028e-07	3.41812e-07	6.43314e-07	3.73691e-07	4.26617e-07	8.21502e-07	1.39962e-06	1.2036e-05	1.376e-07	5.92407e-07	5.97183e-06	1.22057e-06	1.26465e-06	2.14122e-06	2.20806e-06	1.69753e-06	1.02386e-06	1.16337e-05	3.32033e-06
GW	1.76141e-06	2.66405e-07	4.6608e-07	5.88327e-07	5.82121e-06	1.77642e-06	1.08282e-06	1.91175e-06	6.86321e-07	4.40973e-06	1.00801e-06	4.51469e-07	5.81172e-07	5.4517e-07	9.00947e-07	1.07039e-06	9.66961e-07	1.93607e-06	3.50228e-05	5.40753e-06	1.26414e-07	7.57292e-08	4.02129e-08	5.82538e-08	4.71677e-07	9.8914e-08	6.56652e-08	2.36922e-07	5.1399e-08	3.93401e-07	1.31726e-07	5.14199e-08	3.64574e-08	7.20616e-08	1.15793e-07	8.51952e-08	1.03759e-07	1.78564e-07	2.55274e-06	4.58452e-07	5.08903e-07	1.10324e-07	2.51874e-07	2.70514e-07	1.40626e-06	3.82452e-07	3.8485e-07	4.70561e-07	4.56365e-07
GY	5.72938e-06	1.11835e-06	1.75417e-06	2.16335e-06	2.23999e-05	2.24523e-06	6.12763e-06	5.27753e-06	2.25702e-06	1.17678e-05	2.55486e-06	2.26402e-06	1.62254e-06	1.8474e-06	2.78943e-06	2.86042e-06	3.00314e-06	6.31711e-06	6.40719e-06	7.62894e-05	3.95966e-07	2.30254e-07	1.47775e-07	2.05783e-07	1.63538e-06	1.8768e-07	4.64051e-07	4.6488e-07	1.97189e-07	8.89696e-07	1.82183e-07	2.26823e-07	1.7767e-07	1.83386e-07	2.71099e-07	2.78375e-07	2.26496e-07	5.35937e-07	4.32811e-07	4.8879e-06	1.70933e-06	3.5826e-07	8.10638e-07	9.51571e-07	5.61975e-06	9.6603e-07	1.74897e-06	1.71934e-06	1.45123e-06
HA	2.17044e-05	9.91882e-07	1.99974e-06	3.08134e-06	9.48565e-07	4.49461e-06	9.38571e-07	1.99003e-06	2.56154e-06	3.1004e-06	9.37558e-07	1.72689e-06	2.08205e-06	2.11669e-06	2.65507e-06	4.06062e-06	2.90677e-06	4.09837e-06	3.2041e-07	9.11265e-07	3.13013e-06	2.55427e-07	4.13789e-07	5.4999e-07	1.4453e-07	8.35635e-07	1.5439e-07	3.00272e-07	3.71449e-07	4.09015e-07	2.05596e-07	2.73823e-07	3.35784e-07	2.58949e-07	2.81486e-07	6.72287e-07	4.5193e-07	6.92248e-07	5.16205e-08	1.65017e-07	1.62347e-05	8.39156e-07	1.53961e-06	2.14083e-06	8.43251e-07	3.05643e-06	8.41988e-07	1.66363e-06	2.82303e-06
HC	1.11175e-06	4.275e-06	1.97831e-07	1.98202e-07	2.73031e-07	3.87324e-07	1.18986e-07	3.96776e-07	1.92555e-07	5.93336e-07	1.67041e-07	2.31384e-07	1.3282e-07	1.90673e-07	2.5281e-07	7.12098e-07	4.23971e-07	9.32456e-07	6.00388e-08	1.99315e-07	1.9257e-07	1.72435e-06	6.43018e-08	5.94273e-08	4.7739e-08	8.07526e-08	4.5069e-08	1.01756e-07	5.03343e-08	1.11604e-07	4.31383e-08	5.55476e-08	4.58684e-08	4.56426e-08	7.19964e-08	1.11556e-07	1.07166e-07	1.84631e-07	1.4554e-08	6.33371e-08	7.09875e-07	3.53236e-06	1.38043e-07	1.58912e-07	1.69467e-07	2.95253e-07	1.83032e-07	3.09898e-07	2.67736e-07
HD	2.78787e-06	1.55363e-07	1.33495e-05	4.23017e-06	3.38528e-07	2.57302e-06	8.51524e-07	4.27098e-07	1.69801e-06	8.49186e-07	2.51726e-07	2.09355e-06	1.03743e-06	1.4604e-06	1.5197e-06	1.91541e-06	1.33583e-06	7.68912e-07	1.27312e-07	4.14179e-07	2.45571e-07	1.03041e-06	4.44754e-06	7.0417e-07	6.11761e-08	3.17545e-07	1.4305e-07	7.18414e-08	2.44638e-07	1.28749e-07	3.60383e-08	4.69851e-07	1.43587e-07	2.02153e-07	1.80647e-07	3.15338e-07	2.91353e-07	1.17173e-07	1.9114e-08	6.75552e-08	2.97449e-06	1.70476e-07	1.22182e-05	4.57089e-06	4.89569e-07	2.22286e-06	1.44689e-06	5.25788e-07	2.73935e-06
HE	4.10361e-06	1.60079e-07	4.12117e-06	1.25279e-05	3.81258e-07	1.97257e-06	1.03235e-06	6.84214e-07	2.78206e-06	1.28161e-06	4.26743e-07	1.4833e-06	1.12824e-06	2.69172e-06	2.6953e-06	1.93373e-06	1.78984e-06	1.2931e-06	1.75689e-07	5.30744e-07	4.11959e-07	7.0443e-08	5.94581e-07	2.4442e-06	7.32632e-08	8.11869e-07	1.46293e-07	1.07456e-07	3.48024e-07	1.95227e-07	6.58296e-08	1.98424e-07	1.74168e-07	4.16131e-07	2.64609e-07	4.11858e-07	2.794e-07	1.95265e-07	2.30011e-08	8.50665e-08	3.98442e-06	2.31461e-07	4.05933e-06	1.21352e-05	4.69536e-07	1.93167e-06	1.27082e-06	8.22583e-07	4.36225e-06
HF	1.18975e-06	2.33321e-07	3.77671e-07	4.02371e-07	1.0054e-05	5.04312e-07	6.92025e-07	1.76578e-06	4.17215e-07	3.90548e-06	8.19162e-07	3.08642e-07	4.13611e-07	3.5524e-07	5.2584e-07	5.18461e-07	7.30948e-07	1.76329e-06	9.73048e-07	3.16079e-06	1.53267e-07	6.38404e-08	5.23237e-08	8.11411e-08	2.15874e-06	7.22935e-08	1.39723e-07	2.99879e-07	1.19567e-07	6.50792e-07	3.12257e-07	5.69583e-08	5.2789e-08	6.28916e-08	8.75285e-08	1.2425e-07	1.01259e-07	2.83496e-07	1.89536e-07	7.45498e-07	8.18324e-07	1.65635e-07	3.15193e-07	3.21705e-07	1.03135e-05	4.04823e-07	5.71358e-07	1.37821e-06	5.03456e-07
HG	4.05667e-06	2.81595e-07	1.95774e-06	1.55556e-06	4.32835e-07	3.24087e-05	8.2076e-07	8.00043e-07	1.53666e-06	9.76269e-07	3.10879e-07	1.67753e-06	1.43888e-06	1.06044e-06	1.40612e-06	2.36391e-06	1.23655e-06	1.02519e-06	2.70817e-07	4.21152e-07	6.7506e-07	1.16935e-07	3.21887e-07	2.7588e-07	7.40994e-08	6.28726e-06	1.01667e-07	9.26957e-08	2.45763e-07	1.46804e-07	5.72981e-08	3.49669e-07	2.67461e-07	1.89946e-07	1.8176e-07	3.87293e-07	1.74438e-07	1.51872e-07	3.43547e-08	1.15303e-07	3.1281e-06	2.35309e-07	1.47782e-06	1.36657e-06	3.86805e-07	2.44386e-05	6.52921e-07	6.13652e-07	1.84063e-06
HH	1.17166e-06	1.12083e-07	7.72511e-07	8.35928e-07	6.23107e-07	7.77951e-07	5.04864e-06	4.48738e-07	9.62116e-07	8.39412e-07	2.0486e-07	8.5062e-07	3.78659e-07	8.48801e-07	1.3453e-06	8.61542e-07	6.43506e-07	5.7285e-07	2.35348e-07	9.88347e-07	1.91963e-07	4.18948e-08	1.26682e-07	1.21746e-07	1.09797e-07	1.00418e-07	1.44694e-06	9.28021e-08	2.2002e-07	1.7337e-07	3.14011e-08	2.26364e-07	6.02549e-08	1.44431e-07	1.77999e-07	1.30534e-07	1.15193e-07	1.01235e-07	3.4554e-08	3.23776e-07	8.48252e-07	1.1889e-07	6.96863e-07	7.23102e-07	5.50718e-07	6.1197e-07	6.16538e-06	3.99333e-07	1.33685e-06
HI	2.61098e-06	4.19861e-07	4.3495e-07	7.52246e-07	1.53685e-06	6.84796e-07	4.58497e-07	1.41307e-05	8.33994e-07	7.19431e-06	1.43098e-06	4.32501e-07	6.01985e-07	7.01638e-07	1.04042e-06	7.98105e-07	1.48246e-06	8.7848e-06	3.25589e-07	9.20503e-07	2.83272e-07	1.14954e-07	7.20038e-08	1.08482e-07	3.28108e-07	7.9287e-08	7.66243e-08	5.4058e-06	1.18427e-07	1.59254e-06	2.99449e-07	7.60062e-08	1.14118e-07	5.0134e-07	1.276e-07	1.17781e-07	3.00322e-07	3.15375e-06	4.08378e-08	2.86982e-07	1.66565e-06	3.10318e-07	3.80159e-07	5.75156e-07	1.52994e-06	4.27136e-07	3.92563e-07	1.01722e-05	1.3293e-06
HK	3.06901e-06	1.47045e-07	1.66827e-06	2.73619e-06	3.34833e-07	1.57272e-06	7.69362e-07	6.69447e-07	9.72347e-06	1.32346e-06	3.98701e-07	1.28496e-06	9.82912e-07	1.96255e-06	4.37001e-06	1.54294e-06	1.4157e-06	1.1262e-06	1.59358e-07	5.98161e-07	2.562e-07	7.51519e-08	2.9703e-07	3.94935e-07	6.37863e-08	2.07885e-07	2.52615e-07	1.03135e-07	1.67984e-06	2.02015e-07	6.54169e-08	2.48573e-07	1.76193e-07	2.85441e-07	6.16439e-07	2.49274e-07	1.79495e-07	1.51425e-07	2.66601e-08	7.70431e-08	2.07662e-06	1.67994e-07	1.36209e-06	2.11707e-06	3.43254e-07	1.35628e-06	8.88891e-07	7.55077e-07	1.31451e-05
HL	4.08093e-06	6.20779e-07	8.92568e-07	1.50117e-06	4.13095e-06	1.21209e-06	9.93265e-07	7.55257e-06	1.66145e-06	2.64655e-05	2.92127e-06	8.34158e-07	9.42023e-07	1.52764e-06	2.1179e-06	1.33457e-06	1.95578e-06	6.96604e-06	9.81122e-07	2.14627e-06	4.09334e-07	1.88922e-07	1.28345e-07	2.56288e-07	7.10011e-07	1.68314e-07	1.59754e-07	1.87795e-06	2.45072e-07	5.56512e-06	7.85729e-07	1.6925e-07	2.10898e-07	7.60415e-07	2.40538e-07	2.17906e-07	2.92043e-07	1.62511e-06	1.49174e-07	3.565e-07	2.62184e-06	4.13096e-07	7.41455e-07	1.28809e-06	3.47856e-06	8.69458e-07	9.56938e-07	6.06436e-06	2.66644e-06
HM	1.17711e-06	1.46094e-07	2.99526e-07	4.89586e-07	9.59029e-07	4.06355e-07	2.56113e-07	1.50993e-06	5.20883e-07	3.2257e-06	2.73117e-06	2.53733e-07	2.30196e-07	5.67237e-07	5.72424e-07	5.39453e-07	6.39406e-07	1.38895e-06	1.7767e-07	4.30762e-07	1.38351e-07	4.65599e-08	4.57267e-08	5.40044e-08	1.58053e-07	5.16171e-08	4.86834e-08	2.76103e-07	9.01958e-08	5.7319e-07	5.01258e-07	3.72688e-08	6.31955e-08	7.9437e-08	6.99531e-08	9.6591e-08	9.93271e-08	2.41153e-07	2.54657e-08	6.99432e-08	8.61284e-07	2.1368e-07	2.5966e-07	3.97528e-07	8.43102e-07	2.8762e-07	2.75199e-07	1.17898e-06	8.35189e-07
HN	1.85364e-06	1.92195e-07	2.20287e-06	1.44789e-06	3.80194e-07	2.03311e-06	7.05997e-07	4.37006e-07	1.49951e-06	8.35757e-07	2.65439e-07	5.94924e-06	6.17682e-07	1.09063e-06	1.43656e-06	1.56196e-06	1.25732e-06	7.93552e-07	1.11042e-07	5.20297e-07	1.44548e-07	5.66367e-08	5.166e-07	1.74039e-07	8.99961e-08	2.90511e-07	5.94684e-07	8.39408e-08	4.17714e-07	1.3267e-07	4.24341e-08	1.18976e-06	8.71335e-08	1.47783e-07	2.21254e-07	2.56545e-07	1.78023e-07	1.57462e-07	1.88562e-08	1.23379e-07	1.3146e-06	1.90289e-07	1.83266e-06	1.21084e-06	4.27727e-07	1.66631e-06	8.28678e-07	4.43967e-07	2.07229e-06
HP	2.08097e-06	1.26575e-07	8.84276e-07	1.08726e-06	3.73539e-07	1.23463e-06	3.68732e-07	5.45609e-07	9.50817e-07	1.01597e-06	2.35677e-07	5.08421e-07	1.38963e-05	5.58116e-07	9.39868e-07	1.10673e-06	9.53235e-07	1.04702e-06	1.26872e-07	3.58307e-07	2.65372e-07	5.10768e-08	2.08839e-07	4.96839e-07	6.04044e-08	1.56286e-07	7.2704e-08	1.00668e-07	2.27364e-07	1.8102e-07	4.33767e-08	1.35935e-07	2.81847e-06	1.04417e-07	1.35679e-07	2.47473e-07	1.71232e-07	1.67709e-07	2.08108e-08	5.80025e-08	1.6361e-06	1.29968e-07	7.98696e-07	1.04303e-06	2.82107e-07	8.79039e-07	6.00056e-07	5.04736e-07	1.31491e-06
HQ	2.42829e-06	1.35346e-07	1.44778e-06	2.51329e-06	3.66337e-07	1.19157e-06	8.47204e-07	5.066e-07	2.22439e-06	1.2234e-06	3.83214e-07	1.03676e-06	6.62439e-07	5.71522e-06	2.52625e-06	1.34344e-06	1.13982e-06	8.32469e-07	1.37497e-07	5.4395e-07	2.12259e-07	5.12002e-08	1.75637e-07	4.20451e-07	4.55278e-08	1.41953e-07	1.65857e-07	1.02975e-07	3.1683e-07	2.55055e-07	8.09031e-08	2.01836e-07	1.05921e-07	1.51095e-06	3.69273e-07	2.04866e-07	1.4428e-07	1.56851e-07	1.78313e-08	7.01829e-08	2.01971e-06	1.7314e-07	1.22828e-06	2.28871e-06	3.11688e-07	1.03209e-06	9.64538e-07	6.3419e-07	3.21534e-06
HR	2.65121e-06	1.81403e-07	1.34e-06	2.26239e-06	4.68337e-07	1.54724e-06	9.70576e-07	6.97103e-07	4.36696e-06	1.59565e-06	3.72818e-07	1.25079e-06	8.35282e-07	1.95484e-06	1.5068e-05	1.45148e-06	1.3999e-06	1.10752e-06	2.46561e-07	6.81335e-07	8.46503e-07	9.44823e-08	2.48298e-07	3.56053e-07	9.9625e-08	2.03045e-07	2.37696e-07	1.41826e-07	7.41995e-07	2.54552e-07	7.80105e-08	2.14769e-07	1.57875e-07	3.45089e-07	4.03165e-06	2.35753e-07	2.44654e-07	1.73536e-07	5.11363e-08	1.01503e-07	2.04742e-06	1.97914e-07	1.10603e-06	1.71043e-06	5.24475e-07	1.22101e-06	3.65702e-06	7.83708e-07	5.77662e-06
HS	5.09697e-06	4.73884e-07	1.82312e-06	2.04148e-06	5.86219e-07	2.58245e-06	7.58014e-07	9.03559e-07	1.74561e-06	1.48792e-06	4.18103e-07	1.72531e-06	1.40888e-06	1.32889e-06	1.74884e-06	8.07826e-06	3.42537e-06	1.45513e-06	2.47251e-07	7.14798e-07	7.22805e-07	1.19644e-06	4.6958e-07	3.52272e-07	9.75781e-08	3.41086e-07	1.38676e-07	1.49039e-07	2.80978e-07	2.77143e-07	1.14116e-07	3.05811e-07	2.22443e-07	2.29749e-07	2.46901e-07	1.63713e-06	5.61572e-07	3.05989e-07	4.5277e-08	1.3505e-07	3.96282e-06	4.14042e-07	1.62584e-06	1.73109e-06	7.44899e-07	2.00336e-06	8.44057e-07	6.93338e-07	2.17412e-06
HT	3.51145e-06	3.87363e-07	1.31453e-06	1.80448e-06	7.50136e-07	1.40124e-06	5.92537e-07	1.53506e-06	1.64849e-06	1.90925e-06	5.56915e-07	1.15014e-06	9.3196e-07	1.18761e-06	1.67309e-06	2.93943e-06	8.31008e-06	2.81661e-06	1.98529e-07	6.12405e-07	4.60069e-07	1.00781e-06	3.85524e-07	2.29934e-07	1.30078e-07	2.38623e-07	1.13281e-07	3.43439e-07	3.16157e-07	4.43408e-07	1.4619e-07	1.80846e-07	1.72177e-07	2.23326e-07	2.06779e-07	4.71352e-07	1.64015e-06	7.20088e-07	3.01552e-08	1.49599e-07	2.72218e-06	4.82232e-07	1.14901e-06	1.37935e-06	6.47547e-07	1.34957e-06	7.68766e-07	1.35859e-06	2.20042e-06
HV	4.78668e-06	7.5691e-07	7.3644e-07	1.3441e-06	1.54327e-06	1.07002e-06	5.94789e-07	8.35346e-06	1.28636e-06	6.57959e-06	1.52999e-06	6.98298e-07	1.1667e-06	9.29781e-07	1.45019e-06	1.30789e-06	2.66389e-06	1.87797e-05	3.1107e-07	1.09847e-06	7.04773e-07	2.16451e-07	1.13854e-07	2.01932e-07	2.97072e-07	1.56943e-07	1.09912e-07	2.14394e-06	1.87648e-07	1.09149e-06	2.45901e-07	1.14652e-07	1.95671e-07	2.47468e-07	1.87356e-07	1.99775e-07	4.60924e-07	3.8866e-06	5.55721e-08	3.21998e-07	3.40096e-06	5.92212e-07	6.10809e-07	9.33798e-07	1.59645e-06	7.44625e-07	5.31639e-07	7.57808e-06	1.82017e-06
HW	3.62779e-07	8.01627e-08	1.33971e-07	1.64805e-07	9.26029e-07	2.7213e-07	2.33852e-07	3.19958e-07	1.58496e-07	7.52699e-07	1.45056e-07	1.0326e-07	1.33581e-07	1.76778e-07	2.77528e-07	2.22436e-07	2.29533e-07	3.7555e-07	6.04256e-06	9.18474e-07	4.54144e-08	5.44176e-08	1.41337e-08	2.44087e-08	1.66914e-07	1.93143e-08	3.52323e-08	4.55679e-08	3.16307e-08	1.23254e-07	2.55566e-08	1.6713e-08	1.48361e-08	2.31313e-08	3.28461e-08	4.16027e-08	2.6848e-08	6.27979e-08	1.91647e-06	1.3544e-07	2.2298e-07	5.6109e-08	9.5556e-08	1.25135e-07	7.55264e-07	1.37406e-07	1.92188e-07	2.27877e-07	2.83764e-07
HY	1.1954e-06	1.86686e-07	4.79389e-07	5.17402e-07	3.22275e-06	6.00666e-07	1.08076e-06	9.22363e-07	5.27115e-07	2.1859e-06	4.63543e-07	4.9151e-07	4.24035e-07	4.46847e-07	7.28425e-07	6.3279e-07	6.39871e-07	1.05343e-06	1.1145e-06	1.15708e-05	1.33686e-07	1.04828e-07	7.97974e-08	1.11025e-07	6.7089e-07	5.36751e-08	3.55951e-07	1.75734e-07	2.32568e-07	3.13925e-07	8.34585e-08	9.59494e-08	6.60746e-08	8.34754e-08	1.79141e-07	2.01909e-07	1.5111e-07	1.97358e-07	1.81329e-07	5.50555e-06	8.43651e-07	2.50706e-07	4.57997e-07	4.70082e-07	3.54142e-06	4.04714e-07	1.16535e-06	8.82179e-07	8.43904e-07
IA	9.45613e-05	6.16023e-06	3.53882e-06	5.95044e-06	5.39051e-06	1.51069e-05	2.33587e-06	1.3661e-05	4.82166e-06	1.97378e-05	5.12693e-06	3.16548e-06	4.92671e-06	4.08659e-06	5.31194e-06	1.34503e-05	1.09992e-05	2.51508e-05	1.19474e-06	3.3043e-06	2.11863e-05	1.79291e-06	6.5476e-07	1.03484e-06	1.31312e-06	3.37926e-06	8.93623e-07	2.49843e-06	8.83667e-07	3.49083e-06	1.24133e-06	7.23906e-07	1.16203e-06	9.33651e-07	9.54252e-07	3.0231e-06	2.45798e-06	5.16702e-06	2.21352e-07	6.9521e-07	8.56172e-06	4.49925e-07	8.04766e-07	1.13523e-06	5.95648e-07	2.13419e-06	4.87558e-07	1.22293e-06	1.43559e-06
IC	5.47934e-06	8.24367e-06	3.10805e-07	4.48291e-07	1.48955e-06	1.14642e-06	3.78644e-07	2.67846e-06	3.84076e-07	3.74362e-06	9.53933e-07	5.14134e-07	3.59564e-07	3.17232e-07	5.16984e-07	1.71506e-06	1.65608e-06	4.86498e-06	2.20251e-07	7.53483e-07	1.40554e-06	2.11452e-06	1.05959e-07	9.99741e-08	4.2808e-07	2.85498e-07	8.84015e-08	8.66985e-07	1.28494e-07	1.11628e-06	3.20171e-07	1.66868e-07	1.36316e-07	9.09167e-08	1.23881e-07	5.13752e-07	6.19331e-07	2.95262e-06	7.46799e-08	2.02952e-07	3.94291e-07	1.44892e-06	7.66991e-08	8.84318e-08	1.18067e-07	1.77691e-07	7.28577e-08	2.15937e-07	1.39038e-07
ID	5.05232e-06	3.84241e-07	2.98782e-05	7.64352e-06	1.07435e-06	4.24873e-06	1.66954e-06	1.13285e-06	2.95762e-06	2.24411e-06	5.85277e-07	3.78541e-06	1.59899e-06	2.81042e-06	2.71157e-06	3.6381e-06	2.76822e-06	1.68274e-06	2.72948e-07	9.86638e-07	6.03605e-07	1.39879e-07	8.88129e-06	1.54185e-06	1.71193e-07	7.49745e-07	3.69861e-07	2.44186e-07	5.14536e-07	3.77231e-07	1.2938e-07	8.41144e-07	3.04865e-07	4.74534e-07	4.10126e-07	7.42984e-07	5.48561e-07	3.09326e-07	6.36877e-08	2.14841e-07	1.41643e-06	9.44438e-08	5.20674e-06	1.85843e-06	2.617e-07	1.22487e-06	4.4679e-07	3.57982e-07	1.24612e-06
IE	9.39225e-06	4.3134e-07	8.17885e-06	3.36015e-05	1.26422e-06	3.75731e-06	1.90011e-06	2.38642e-06	6.21073e-06	4.26828e-06	1.18222e-06	2.72076e-06	2.2352e-06	5.36231e-06	5.60626e-06	4.34125e-06	4.06813e-06	3.7851e-06	4.78854e-07	1.40979e-06	1.08308e-06	1.27969e-07	1.63119e-06	9.33693e-06	3.12753e-07	5.67802e-07	3.54358e-07	4.11746e-07	9.63e-07	8.12244e-07	2.81354e-07	5.48009e-07	4.2334e-07	1.19504e-06	7.86118e-07	7.87388e-07	8.01392e-07	6.79795e-07	8.93258e-08	3.07539e-07	2.34738e-06	1.23166e-07	1.96332e-06	5.27874e-06	3.19264e-07	1.20857e-06	5.74623e-07	5.93849e-07	2.30816e-06
IF	4.6557e-06	1.07597e-06	8.08659e-07	1.05022e-06	4.7774e-05	1.4223e-06	1.9464e-06	9.4761e-06	1.05265e-06	2.15601e-05	3.94722e-06	9.51444e-07	8.69809e-07	9.70667e-07	1.35328e-06	1.5885e-06	2.23279e-06	8.83587e-06	3.86988e-06	1.09639e-05	7.82802e-07	3.10645e-07	1.89506e-07	2.10676e-07	1.62239e-05	3.0802e-07	5.33318e-07	1.85473e-06	2.05577e-07	4.56316e-06	9.48456e-07	1.88868e-07	1.94959e-07	1.94314e-07	2.33626e-07	3.88226e-07	3.98536e-07	1.70541e-06	9.44032e-07	2.63766e-06	6.51752e-07	1.0731e-07	2.07503e-07	2.49926e-07	3.88711e-06	2.59981e-07	3.47846e-07	8.52073e-07	3.63646e-07
IG	1.70594e-05	1.39731e-06	3.76165e-06	3.24513e-06	1.60685e-06	8.00281e-05	1.55054e-06	2.90024e-06	3.19448e-06	3.93705e-06	1.19171e-06	3.74154e-06	2.3641e-06	2.05289e-06	2.66416e-06	5.9227e-06	3.38292e-06	4.15967e-06	5.31737e-07	1.21077e-06	3.60395e-06	4.27888e-07	7.33823e-07	6.0978e-07	3.15773e-07	1.7882e-05	3.81129e-07	4.74514e-07	5.86941e-07	6.51682e-07	2.90993e-07	7.67875e-07	6.21e-07	4.12695e-07	6.54918e-07	1.58339e-06	8.24718e-07	7.69711e-07	1.20281e-07	2.55028e-07	1.963e-06	1.66163e-07	1.07742e-06	8.65176e-07	2.77126e-07	9.89767e-06	3.48487e-07	3.65974e-07	1.00894e-06
IH	2.88507e-06	5.52995e-07	1.49188e-06	1.73291e-06	1.96958e-06	1.42126e-06	1.32938e-05	1.45116e-06	1.80466e-06	2.95627e-06	7.18125e-07	1.99159e-06	7.7187e-07	1.99787e-06	2.36015e-06	1.61909e-06	1.49334e-06	1.92757e-06	5.92597e-07	3.05837e-06	4.16519e-07	9.64569e-08	3.05326e-07	3.45125e-07	3.90033e-07	2.55029e-07	5.02959e-06	3.05447e-07	3.84107e-07	5.50226e-07	2.8245e-07	4.433e-07	1.8176e-07	5.39079e-07	5.06028e-07	3.85399e-07	3.26194e-07	3.75565e-07	1.34231e-07	6.05924e-07	4.93765e-07	7.29618e-08	3.17156e-07	3.63496e-07	2.88216e-07	2.89744e-07	1.79051e-06	3.00758e-07	5.64056e-07
II	1.24845e-05	2.3349e-06	1.1171e-06	2.08178e-06	1.01913e-05	2.2856e-06	1.42999e-06	7.72441e-05	2.19723e-06	5.22713e-05	9.56401e-06	1.2452e-06	1.958e-06	2.0903e-06	2.65749e-06	2.86193e-06	6.15738e-06	5.1347e-05	1.41228e-06	4.07218e-06	2.28531e-06	6.53112e-07	2.01557e-07	3.71126e-07	2.52522e-06	4.2031e-07	3.94606e-07	2.29661e-05	4.45261e-07	1.1875e-05	2.6201e-06	3.16783e-07	4.55413e-07	4.78517e-07	4.7678e-07	7.32613e-07	1.43555e-06	1.42863e-05	3.58124e-07	1.02647e-06	1.40997e-06	2.18161e-07	3.08789e-07	4.76887e-07	9.98316e-07	4.06151e-07	2.91992e-07	6.65478e-06	7.01897e-07
IK	8.27912e-06	5.72285e-07	3.58756e-06	6.85703e-06	1.52626e-06	4.32782e-06	2.17943e-06	4.58182e-06	2.68793e-05	5.31007e-06	1.45333e-06	3.14114e-06	2.30178e-06	5.0124e-06	1.26299e-05	3.78891e-06	3.85072e-06	4.23097e-06	4.42059e-07	1.60773e-06	9.7297e-07	3.69822e-07	5.93197e-07	1.11074e-06	4.27366e-07	7.03438e-07	4.96471e-07	5.38158e-07	8.62423e-06	1.10356e-06	3.75085e-07	5.99118e-07	3.91474e-07	9.98932e-07	2.11063e-06	6.72353e-07	7.72e-07	6.5254e-07	9.51785e-08	3.52078e-07	1.72654e-06	1.47551e-07	9.0481e-07	1.47147e-06	3.51839e-07	1.17013e-06	5.38641e-07	6.60229e-07	5.82234e-06
IL	1.67413e-05	2.97548e-06	1.79997e-06	3.28624e-06	2.03511e-05	3.51115e-06	2.54302e-06	4.49711e-05	3.58228e-06	0.000145693	1.75721e-05	1.9867e-06	2.55287e-06	3.75495e-06	4.35867e-06	3.85635e-06	7.20664e-06	3.92093e-05	3.27415e-06	6.9339e-06	2.64604e-06	7.86318e-07	3.64066e-07	5.66534e-07	4.89217e-06	6.25955e-07	5.6268e-07	1.09849e-05	7.31387e-07	3.68045e-05	4.46958e-06	6.18736e-07	6.41607e-07	8.2604e-07	7.3823e-07	7.41608e-07	1.70939e-06	8.87286e-06	8.41682e-07	1.73924e-06	1.74573e-06	2.49522e-07	5.12049e-07	7.32088e-07	1.8242e-06	5.84986e-07	4.64734e-07	3.71404e-06	1.15307e-06
IM	4.82184e-06	1.05753e-06	5.19405e-07	9.56931e-07	4.84816e-06	9.80758e-07	7.86245e-07	1.01662e-05	1.05918e-06	1.97924e-05	1.6156e-05	7.21915e-07	6.6373e-07	1.31192e-06	1.10157e-06	1.631e-06	2.78621e-06	8.1163e-06	6.47513e-07	1.68129e-06	9.4103e-07	2.57725e-07	1.0198e-07	1.7651e-07	1.17142e-06	2.10003e-07	2.1673e-07	2.58896e-06	2.48377e-07	4.57554e-06	4.34461e-06	1.74473e-07	1.69969e-07	2.45104e-07	2.30294e-07	3.34107e-07	4.90702e-07	1.78589e-06	1.52897e-07	5.39926e-07	4.96737e-07	8.84476e-08	1.67235e-07	2.49888e-07	4.26586e-07	1.76445e-07	1.42771e-07	7.47256e-07	3.40806e-07
IN	5.30372e-06	6.53341e-07	4.53194e-06	3.48127e-06	1.11984e-06	4.57161e-06	2.49148e-06	1.70595e-06	3.39606e-06	3.04695e-06	9.98481e-07	1.87145e-05	1.23787e-06	2.44376e-06	3.48686e-06	4.53384e-06	3.29729e-06	3.14478e-06	3.21424e-07	1.30215e-06	6.93454e-07	2.28021e-07	8.78068e-07	6.08142e-07	1.76761e-07	1.16003e-06	4.64107e-07	3.21672e-07	5.60063e-07	5.4511e-07	1.53804e-07	4.76417e-06	3.0547e-07	4.95016e-07	6.23621e-07	8.08641e-07	9.5451e-07	4.18316e-07	6.31208e-08	2.58862e-07	1.04284e-06	9.69369e-08	1.1157e-06	8.65188e-07	2.23741e-07	1.05101e-06	4.77643e-07	3.59493e-07	1.12027e-06
IP	5.73641e-06	3.79252e-07	1.65345e-06	1.92096e-06	1.08652e-06	2.76271e-06	7.58461e-07	2.0757e-06	1.69353e-06	3.60671e-06	6.71379e-07	1.01681e-06	4.01963e-05	1.05524e-06	1.87656e-06	2.52492e-06	2.12162e-06	3.74482e-06	2.67755e-07	8.59204e-07	1.01448e-06	1.31004e-07	2.96327e-07	3.85784e-07	2.24457e-07	4.01344e-07	1.8044e-07	3.66432e-07	3.80403e-07	6.3229e-07	2.589e-07	2.43532e-07	1.05335e-05	2.6791e-07	3.49416e-07	5.76459e-07	4.51034e-07	7.07562e-07	5.67747e-08	1.57228e-07	9.22949e-07	8.33028e-08	4.95354e-07	6.42733e-07	2.429e-07	5.77642e-07	2.35211e-07	3.79814e-07	6.1975e-07
IQ	5.4025e-06	4.44266e-07	2.80068e-06	5.82693e-06	1.03496e-06	2.53009e-06	2.15165e-06	2.13027e-06	4.84711e-06	4.48457e-06	1.63219e-06	2.08161e-06	1.47042e-06	1.43852e-05	5.19795e-06	2.96316e-06	2.69304e-06	2.75708e-06	4.87944e-07	1.22226e-06	6.6862e-07	4.25282e-07	6.19642e-07	1.07038e-06	2.528e-07	4.08985e-07	4.40557e-07	3.89916e-07	8.39185e-07	8.52879e-07	3.77745e-07	4.7221e-07	3.11171e-07	4.88467e-06	7.68312e-07	6.24142e-07	5.12362e-07	5.38217e-07	1.02937e-07	2.82104e-07	1.16306e-06	9.29772e-08	6.57659e-07	1.10027e-06	2.46036e-07	5.80604e-07	4.27789e-07	3.9908e-07	1.48205e-06
IR	5.84794e-06	4.68261e-07	2.28869e-06	4.392e-06	1.67868e-06	3.1112e-06	2.24702e-06	2.71106e-06	9.46239e-06	4.91493e-06	1.27861e-06	2.36247e-06	1.7924e-06	4.18272e-06	3.46583e-05	3.02884e-06	3.10167e-06	3.2182e-06	6.50715e-07	1.78358e-06	7.76848e-07	1.94941e-07	3.981e-07	7.1976e-07	3.20229e-07	4.48215e-07	5.56267e-07	4.53712e-07	2.00443e-06	9.33817e-07	2.62834e-07	5.80643e-07	3.1459e-07	8.59485e-07	8.49753e-06	6.19451e-07	5.65742e-07	5.60609e-07	1.40317e-07	3.99934e-07	1.24506e-06	1.04746e-07	5.77914e-07	9.85714e-07	3.27383e-07	7.40913e-07	5.45689e-07	5.28836e-07	2.41791e-06
IS	1.602e-05	1.81194e-06	3.47034e-06	3.92978e-06	2.02737e-06	6.46293e-06	1.72806e-06	3.471e-06	3.37806e-06	5.28342e-06	1.68412e-06	4.07112e-06	2.77676e-06	2.9484e-06	3.70131e-06	2.24801e-05	1.05426e-05	5.5103e-06	5.36669e-07	1.67531e-06	3.62535e-06	6.37738e-07	7.27699e-07	7.74974e-07	3.86659e-07	1.63869e-06	4.42736e-07	6.49158e-07	6.2225e-07	8.82487e-07	4.95362e-07	8.31015e-07	6.37997e-07	5.7519e-07	6.3045e-07	6.66763e-06	2.6308e-06	1.10505e-06	1.30379e-07	3.84997e-07	2.07545e-06	2.4163e-07	8.92879e-07	8.76411e-07	3.50782e-07	1.18867e-06	3.57306e-07	5.08624e-07	1.09709e-06
IT	1.15507e-05	1.66297e-06	2.40835e-06	3.42656e-06	2.64868e-06	3.48911e-06	1.63084e-06	6.05617e-06	3.10801e-06	8.51118e-06	2.52346e-06	2.66666e-06	2.17067e-06	2.63081e-06	3.25882e-06	8.88698e-06	3.12483e-05	1.05181e-05	5.99973e-07	1.85206e-06	2.27584e-06	6.28397e-07	5.42219e-07	6.32197e-07	4.77043e-07	6.45584e-07	4.36934e-07	1.34258e-06	5.50099e-07	1.90696e-06	6.65662e-07	7.14964e-07	5.31979e-07	4.91458e-07	6.36012e-07	1.97287e-06	9.04357e-06	2.57765e-06	1.53738e-07	3.91538e-07	1.48145e-06	1.96549e-07	6.43662e-07	8.29464e-07	4.01537e-07	8.87647e-07	3.48384e-07	8.16891e-07	1.064e-06
IV	2.1212e-05	3.8435e-06	1.44765e-06	2.59652e-06	9.92379e-06	3.31614e-06	1.7368e-06	5.04188e-05	2.58878e-06	4.12111e-05	8.21289e-06	1.77843e-06	2.77694e-06	2.12231e-06	3.08855e-06	4.61763e-06	9.40254e-06	8.82116e-05	1.39247e-06	3.99813e-06	4.10313e-06	1.1532e-06	2.87303e-07	5.16811e-07	2.24222e-06	5.97576e-07	4.24967e-07	1.28115e-05	5.53869e-07	9.09832e-06	1.88718e-06	3.69364e-07	6.82826e-07	5.65211e-07	5.391e-07	9.75515e-07	2.72402e-06	2.58849e-05	3.19783e-07	9.67726e-07	2.50957e-06	3.89526e-07	3.80194e-07	5.91584e-07	8.90338e-07	5.82044e-07	3.33176e-07	3.82011e-06	8.3878e-07
IW	1.15256e-06	1.79142e-07	2.83115e-07	3.50292e-07	3.36278e-06	5.96953e-07	5.68591e-07	1.38763e-06	3.48572e-07	2.87978e-06	6.49954e-07	2.28617e-07	2.76221e-07	3.31846e-07	5.81091e-07	4.89295e-07	5.95917e-07	1.35883e-06	1.64929e-05	2.55854e-06	1.63049e-07	1.0789e-07	6.79953e-08	6.42786e-08	9.97691e-07	8.06538e-08	1.19051e-07	2.51637e-07	6.48206e-08	7.64639e-07	1.90871e-07	7.87276e-08	4.79084e-08	8.33126e-08	1.33313e-07	9.80942e-08	1.14371e-07	2.71759e-07	4.18885e-06	9.28008e-07	1.76979e-07	3.67694e-08	6.30177e-08	9.08011e-08	4.4915e-07	1.23417e-07	8.7287e-08	1.88024e-07	1.18885e-07
IY	3.97644e-06	7.93565e-07	1.11389e-06	1.57111e-06	1.22807e-05	1.19106e-06	3.20684e-06	4.29486e-06	1.27968e-06	8.7861e-06	1.70276e-06	1.17064e-06	8.33908e-07	1.19539e-06	1.98212e-06	1.61177e-06	1.84308e-06	4.685e-06	3.09943e-06	3.23349e-05	6.35815e-07	2.83395e-07	2.27178e-07	2.52664e-07	3.23351e-06	2.07134e-07	8.05328e-07	7.88707e-07	2.8336e-07	1.51902e-06	4.32578e-07	3.69672e-07	1.73527e-07	2.77678e-07	3.50895e-07	3.88829e-07	3.78324e-07	8.89775e-07	6.86021e-07	9.17802e-06	6.86243e-07	1.3057e-07	3.09524e-07	4.35653e-07	1.74931e-06	2.62331e-07	5.04344e-07	6.35036e-07	5.05801e-07
KA	6.69396e-05	2.36311e-06	6.69661e-06	1.15738e-05	2.33142e-06	1.10222e-05	2.40631e-06	4.57616e-06	1.16015e-05	7.58218e-06	2.23209e-06	4.32582e-06	5.00484e-06	6.65723e-06	9.29885e-06	1.15711e-05	8.00344e-06	1.08424e-05	6.16547e-07	1.90728e-06	4.18447e-06	3.69295e-07	3.8445e-07	5.49334e-07	1.62727e-07	5.92044e-07	1.48913e-07	3.37565e-07	6.38203e-07	6.00506e-07	1.82134e-07	2.48274e-07	4.9078e-07	3.23735e-07	4.08941e-07	6.96007e-07	4.53277e-07	7.08054e-07	4.37631e-08	1.79216e-07	2.87482e-05	1.16417e-06	3.38062e-06	5.80401e-06	1.39031e-06	5.26694e-06	1.8342e-06	3.17875e-06	9.10749e-06
KC	2.68028e-06	6.00322e-06	3.49246e-07	4.20163e-07	4.68588e-07	8.03765e-07	3.19437e-07	8.13295e-07	5.28508e-07	1.17503e-06	3.04189e-07	3.80778e-07	2.87137e-07	3.75252e-07	6.43295e-07	1.02343e-06	9.99638e-07	1.8851e-06	1.51853e-07	4.49777e-07	2.65541e-07	1.81356e-06	3.974e-08	5.13735e-08	4.63257e-08	8.47236e-08	3.42396e-08	8.04204e-08	6.30559e-08	1.16584e-07	3.85425e-08	4.71076e-08	4.83437e-08	6.15768e-08	7.26607e-08	1.20676e-07	1.70685e-07	1.66061e-07	1.45554e-08	5.52632e-08	1.43067e-06	4.69204e-06	2.28221e-07	2.67607e-07	2.86134e-07	5.40785e-07	2.26665e-07	5.64993e-07	6.32449e-07
KD	1.29826e-05	3.83232e-07	4.62046e-05	1.9644e-05	8.93806e-07	8.85441e-06	2.72949e-06	1.27647e-06	9.64784e-06	2.76057e-06	7.91622e-07	7.97491e-06	3.54469e-06	7.07894e-06	7.41508e-06	7.28902e-06	5.326e-06	2.30266e-06	3.29124e-07	1.04958e-06	4.72479e-07	8.56854e-08	3.47045e-06	1.21029e-06	1.10401e-07	5.08607e-07	2.47344e-07	1.2157e-07	6.63382e-07	2.45445e-07	8.36229e-08	6.36455e-07	2.92546e-07	4.88632e-07	3.92322e-07	5.31077e-07	3.70737e-07	2.096e-07	2.97171e-08	1.27779e-07	9.02253e-06	3.88817e-07	2.44535e-05	1.15843e-05	9.70122e-07	6.42982e-06	2.72189e-06	1.19996e-06	1.02154e-05
KE	2.42361e-05	5.37879e-07	2.07146e-05	5.92951e-05	1.46548e-06	8.09869e-06	3.45066e-06	2.50066e-06	1.92318e-05	5.2559e-06	1.48364e-06	7.05964e-06	4.77089e-06	1.39091e-05	1.42235e-05	9.64391e-06	8.21108e-06	5.11212e-06	6.0631e-07	1.71395e-06	6.80729e-07	1.65956e-07	1.17977e-06	4.04592e-06	1.36778e-07	4.50791e-07	2.29816e-07	2.38673e-07	9.78035e-07	3.47742e-07	1.29531e-07	4.46953e-07	3.30082e-07	8.605e-07	7.18574e-07	6.4465e-07	5.39267e-07	3.3274e-07	4.63029e-08	1.87896e-07	1.54491e-05	5.3984e-07	1.13286e-05	2.97284e-05	1.30904e-06	5.63571e-06	3.03085e-06	2.34242e-06	1.97181e-05
KF	3.33464e-06	5.29556e-07	9.33633e-07	1.48009e-06	2.82174e-05	1.34642e-06	1.73007e-06	3.80922e-06	1.51144e-06	1.04851e-05	1.89506e-06	9.11005e-07	9.94344e-07	1.28876e-06	1.76167e-06	1.40939e-06	1.90841e-06	4.0649e-06	2.01737e-06	7.96448e-06	1.98893e-07	3.18531e-07	6.84958e-08	1.25965e-07	3.0925e-06	8.67844e-08	1.77116e-07	3.6208e-07	1.27417e-07	8.06406e-07	1.67171e-07	1.17546e-07	7.54775e-08	8.5987e-08	1.0713e-07	1.16614e-07	1.49768e-07	3.68873e-07	1.64449e-07	8.22825e-07	1.72579e-06	3.7843e-07	6.01913e-07	8.24975e-07	1.49791e-05	7.74555e-07	1.15323e-06	2.32772e-06	1.50301e-06
KG	1.18336e-05	7.39456e-07	6.43535e-06	5.39802e-06	9.86242e-07	0.000110074	1.95881e-06	1.14411e-06	6.70874e-06	2.41527e-06	6.9062e-07	6.69371e-06	3.09333e-06	3.60996e-06	4.83243e-06	5.72872e-06	3.4358e-06	2.26777e-06	3.2807e-07	8.57845e-07	6.85735e-07	1.40939e-07	4.35912e-07	5.43601e-07	8.29664e-08	6.03501e-06	1.8161e-07	1.02917e-07	4.60514e-07	1.86797e-07	5.96393e-08	4.73141e-07	2.87511e-07	2.30027e-07	3.24797e-07	4.66112e-07	2.27696e-07	1.79421e-07	4.71105e-08	8.56892e-08	6.20545e-06	4.28991e-07	4.19736e-06	3.85899e-06	7.00562e-07	5.13815e-05	1.45816e-06	8.81525e-07	6.18663e-06
KH	3.00481e-06	2.53278e-07	2.16543e-06	2.262e-06	1.04858e-06	1.95126e-06	1.04337e-05	7.19027e-07	2.65758e-06	1.70856e-06	4.14739e-07	1.82781e-06	8.70506e-07	1.93713e-06	3.1443e-06	1.70873e-06	1.28371e-06	1.21938e-06	3.8558e-07	2.20203e-06	1.44322e-07	5.26508e-08	1.38521e-07	2.16471e-07	1.21403e-07	1.3018e-07	8.54165e-07	7.66124e-08	1.98772e-07	1.52993e-07	4.00862e-08	1.28562e-07	6.82409e-08	1.81686e-07	2.28058e-07	1.50204e-07	1.03837e-07	9.10899e-08	2.63837e-08	2.47995e-07	1.66606e-06	3.2085e-07	1.34393e-06	1.3326e-06	8.4798e-07	1.21784e-06	6.93344e-06	7.0796e-07	2.65265e-06
KI	7.50423e-06	1.10743e-06	1.34712e-06	2.71513e-06	3.8016e-06	1.65587e-06	1.27646e-06	3.57707e-05	4.04727e-06	2.03239e-05	3.54634e-06	1.23909e-06	1.72524e-06	2.11309e-06	3.78817e-06	2.13178e-06	4.23781e-06	2.33994e-05	8.85706e-07	2.16316e-06	4.58762e-07	1.45009e-07	1.12843e-07	2.08111e-07	3.5265e-07	1.20933e-07	1.14969e-07	3.00707e-06	2.52081e-07	1.72581e-06	5.44399e-07	1.0628e-07	2.80995e-07	1.69303e-07	2.18703e-07	1.86877e-07	3.43825e-07	2.12905e-06	6.59476e-08	2.36269e-07	3.50156e-06	7.24257e-07	8.47597e-07	1.56556e-06	2.52974e-06	9.30391e-07	8.85574e-07	1.96136e-05	3.27913e-06
KK	1.13555e-05	4.30211e-07	5.69821e-06	9.94239e-06	9.07566e-07	6.56219e-06	2.49521e-06	2.03878e-06	3.57755e-05	3.8159e-06	1.12666e-06	4.43162e-06	3.15818e-06	7.06317e-06	1.65714e-05	4.91807e-06	5.12705e-06	3.33601e-06	3.71861e-07	1.23021e-06	3.62811e-07	6.88224e-08	3.71817e-07	5.59116e-07	8.20645e-08	3.86062e-07	1.76178e-07	1.40185e-07	2.71905e-06	2.48367e-07	7.86432e-08	2.90186e-07	2.5557e-07	3.88213e-07	8.14381e-07	3.55568e-07	2.7934e-07	2.38325e-07	3.4652e-08	1.55362e-07	6.62997e-06	3.5877e-07	3.69366e-06	6.27181e-06	9.02246e-07	4.23847e-06	1.96705e-06	1.83808e-06	2.50352e-05
KL	1.14479e-05	1.24534e-06	2.4206e-06	4.43871e-06	8.12824e-06	2.78662e-06	2.32102e-06	1.70978e-05	6.44377e-06	7.3658e-05	8.36916e-06	2.21485e-06	2.30187e-06	3.99711e-06	6.45666e-06	3.24858e-06	5.04167e-06	1.63854e-05	1.6645e-06	3.95174e-06	5.81566e-07	1.74855e-07	1.69899e-07	2.99077e-07	6.51709e-07	1.90829e-07	1.40605e-07	1.5123e-06	3.52327e-07	5.72048e-06	6.21111e-07	1.6033e-07	2.03025e-07	3.10175e-07	3.14433e-07	2.46363e-07	3.37099e-07	1.29688e-06	1.01818e-07	3.98291e-07	5.18465e-06	7.4541e-07	1.52222e-06	2.50964e-06	5.04384e-06	1.58838e-06	1.59908e-06	1.04394e-05	5.91153e-06
KM	3.08073e-06	3.55123e-07	6.9258e-07	1.27409e-06	1.85928e-06	8.4595e-07	6.33089e-07	3.32429e-06	1.8136e-06	7.84314e-06	7.44463e-06	6.80484e-07	4.89751e-07	1.46952e-06	1.751e-06	1.02444e-06	1.484e-06	3.08802e-06	4.02232e-07	9.56481e-07	1.75583e-07	5.6979e-08	5.25718e-08	9.43531e-08	1.64521e-07	6.29978e-08	4.76123e-08	2.95567e-07	1.27316e-07	6.28652e-07	7.0412e-07	4.71491e-08	4.8534e-08	1.14314e-07	1.01699e-07	9.68166e-08	1.19013e-07	2.56477e-07	2.81852e-08	8.04232e-08	1.42551e-06	3.00467e-07	4.25317e-07	8.14933e-07	1.17031e-06	4.99465e-07	5.0177e-07	1.91317e-06	1.80187e-06
KN	6.53579e-06	3.83865e-07	7.01462e-06	5.63612e-06	7.47358e-07	9.04164e-06	2.78242e-06	9.63319e-07	6.56924e-06	2.14977e-06	6.06438e-07	1.87934e-05	1.78038e-06	3.64002e-06	5.6131e-06	4.72128e-06	3.63914e-06	1.64427e-06	2.51264e-07	1.26912e-06	2.76291e-07	8.09585e-08	5.24619e-07	4.18537e-07	7.58621e-08	4.80998e-07	2.15851e-07	9.59585e-08	4.13494e-07	1.68978e-07	5.23059e-08	1.37104e-06	1.5703e-07	2.36315e-07	3.35833e-07	3.80593e-07	2.87225e-07	1.35262e-07	2.57149e-08	1.11419e-07	3.97172e-06	3.10895e-07	4.78941e-06	3.61484e-06	6.68368e-07	5.46848e-06	2.35623e-06	8.85562e-07	6.36817e-06
KP	4.79884e-06	2.22109e-07	2.13152e-06	2.87636e-06	6.99017e-07	2.69207e-06	7.64079e-07	9.85407e-07	2.89017e-06	1.95073e-06	3.75886e-07	1.09579e-06	3.89423e-05	1.39509e-06	2.73745e-06	2.4266e-06	2.27407e-06	1.92121e-06	2.36718e-07	6.59194e-07	2.72543e-07	4.87425e-08	1.68648e-07	2.05638e-07	5.59595e-08	1.63102e-07	7.07617e-08	1.01722e-07	2.07038e-07	1.4704e-07	4.08342e-08	1.0398e-07	3.03228e-06	1.20729e-07	1.82086e-07	2.37486e-07	1.64016e-07	1.59517e-07	2.89543e-08	6.29801e-08	2.89743e-06	1.80185e-07	1.57599e-06	2.00165e-06	5.63069e-07	1.64506e-06	5.987e-07	7.66535e-07	2.99662e-06
KQ	8.34637e-06	3.3523e-07	4.71779e-06	8.77544e-06	7.18736e-07	3.93965e-06	2.05108e-06	1.30005e-06	9.61034e-06	3.13624e-06	9.96839e-07	3.0454e-06	1.77281e-06	1.49614e-05	8.14471e-06	4.0679e-06	3.31916e-06	2.12245e-06	3.00932e-07	8.91092e-07	2.67059e-07	7.66391e-08	2.5119e-07	5.7123e-07	7.07047e-08	2.10328e-07	1.51457e-07	1.18216e-07	5.02307e-07	2.45728e-07	8.83253e-08	2.08755e-07	1.41705e-07	1.12744e-06	4.37657e-07	2.7811e-07	1.96328e-07	1.64405e-07	2.50815e-08	9.84585e-08	4.8034e-06	3.06649e-07	2.84111e-06	5.07601e-06	6.62588e-07	2.37695e-06	1.71409e-06	1.19574e-06	8.59229e-06
KR	5.77608e-06	3.52807e-07	2.76689e-06	4.70547e-06	8.4244e-07	3.48644e-06	2.39921e-06	1.26374e-06	1.17412e-05	2.85747e-06	8.65437e-07	2.55987e-06	1.83846e-06	4.12199e-06	3.93828e-05	3.08473e-06	2.59049e-06	1.97317e-06	4.22609e-07	1.04414e-06	2.46978e-07	5.78021e-08	1.77148e-07	3.35575e-07	7.60543e-08	2.20271e-07	1.44612e-07	1.25303e-07	6.97923e-07	2.1077e-07	5.42682e-08	1.98232e-07	1.67692e-07	2.89994e-07	2.27832e-06	2.31869e-07	2.17688e-07	1.60363e-07	3.68729e-08	1.05692e-07	3.5294e-06	3.03684e-07	1.9395e-06	3.14519e-06	7.11048e-07	2.06935e-06	1.55632e-06	1.31614e-06	9.36186e-06
KS	1.52468e-05	9.52663e-07	5.72458e-06	7.1877e-06	1.09504e-06	7.49186e-06	1.92991e-06	1.74454e-06	7.96007e-06	3.17194e-06	9.34124e-07	5.72459e-06	3.2663e-06	4.2876e-06	6.13769e-06	2.20993e-05	8.541e-06	3.26526e-06	4.34889e-07	1.36332e-06	7.60603e-07	2.20943e-07	3.99274e-07	5.17454e-07	1.08252e-07	4.38852e-07	1.77111e-07	1.67729e-07	4.6444e-07	2.7897e-07	8.78526e-08	3.72668e-07	3.50787e-07	3.43868e-07	3.88127e-07	1.69563e-06	5.54701e-07	2.4524e-07	4.77837e-08	1.38975e-07	8.06685e-06	5.95254e-07	3.44857e-06	4.07408e-06	9.29745e-07	4.24835e-06	1.54847e-06	1.49918e-06	6.95361e-06
KT	9.7432e-06	1.0992e-06	3.90152e-06	5.4514e-06	1.25586e-06	4.09448e-06	1.91038e-06	3.30855e-06	8.53185e-06	4.51852e-06	1.45056e-06	3.39985e-06	2.70562e-06	3.78229e-06	5.25936e-06	8.0563e-06	2.74674e-05	6.09073e-06	4.06192e-07	1.30328e-06	4.88443e-07	1.27299e-07	3.05576e-07	4.103e-07	1.54439e-07	2.53937e-07	1.39266e-07	3.32291e-07	4.3307e-07	3.70048e-07	1.57743e-07	2.50082e-07	4.05548e-07	2.84009e-07	3.50777e-07	6.97543e-07	1.76734e-06	4.44803e-07	1.02607e-07	1.38365e-07	5.10801e-06	5.80304e-07	2.46024e-06	3.32749e-06	9.87984e-07	2.20913e-06	1.31721e-06	2.47396e-06	6.09804e-06
KV	1.34353e-05	1.78864e-06	1.91744e-06	3.81268e-06	3.79576e-06	2.52474e-06	1.62746e-06	1.78764e-05	4.80158e-06	1.53793e-05	2.64547e-06	1.74924e-06	2.52933e-06	2.71963e-06	4.12725e-06	3.13795e-06	6.48487e-06	4.56386e-05	7.30145e-07	2.46254e-06	8.04762e-07	2.21914e-07	1.34667e-07	3.34587e-07	3.37101e-07	1.83218e-07	1.24503e-07	1.81543e-06	3.31618e-07	1.24957e-06	4.26032e-07	1.32899e-07	2.80279e-07	2.69463e-07	2.98449e-07	2.47668e-07	4.87919e-07	3.66472e-06	7.1646e-08	3.00465e-07	6.22655e-06	1.06651e-06	1.1845e-06	2.16982e-06	2.29457e-06	1.34705e-06	1.17251e-06	1.17933e-05	4.21777e-06
KW	8.8218e-07	1.25153e-07	3.2579e-07	5.43721e-07	1.75646e-06	3.79233e-07	5.79826e-07	5.80333e-07	5.35986e-07	1.40869e-06	2.88666e-07	2.31914e-07	2.7444e-07	4.03196e-07	8.04448e-07	3.90233e-07	5.02581e-07	7.1708e-07	1.35378e-05	1.92468e-06	3.76051e-08	6.34329e-08	1.95673e-08	4.53669e-08	2.24423e-07	4.6295e-08	5.12461e-08	1.06108e-07	3.84603e-08	1.03752e-07	2.73286e-08	2.27297e-08	2.15702e-08	2.19109e-08	4.90084e-08	3.2707e-08	2.7199e-08	5.74398e-08	1.04863e-06	1.40585e-07	5.20533e-07	1.68452e-07	2.17283e-07	3.09312e-07	1.33415e-06	2.43395e-07	4.26166e-07	4.55541e-07	5.40449e-07
KY	3.91869e-06	5.12738e-07	1.20475e-06	1.93521e-06	8.19224e-06	1.25002e-06	3.28879e-06	2.16161e-06	2.14682e-06	5.24368e-06	1.05494e-06	1.27854e-06	9.38912e-07	1.33012e-06	2.61228e-06	1.725e-06	1.72744e-06	2.87807e-06	2.18819e-06	2.34889e-05	2.2799e-07	1.01756e-07	9.06463e-08	1.71426e-07	8.08964e-07	1.30785e-07	4.55523e-07	1.83086e-07	1.78832e-07	4.3725e-07	1.11686e-07	1.11826e-07	7.64009e-08	9.81271e-08	1.91719e-07	1.383e-07	1.53059e-07	2.56159e-07	1.92736e-07	3.63326e-06	2.27262e-06	4.75233e-07	8.45128e-07	1.20916e-06	5.85338e-06	8.26e-07	2.2366e-06	1.72481e-06	2.23123e-06
LA	0.000122508	6.84951e-06	6.53682e-06	1.06485e-05	8.34824e-06	2.09526e-05	3.84646e-06	1.86489e-05	8.5829e-06	3.19941e-05	8.51033e-06	5.06771e-06	7.19502e-06	6.77957e-06	9.03493e-06	1.78648e-05	1.42559e-05	3.41533e-05	1.94575e-06	4.84603e-06	2.73097e-05	2.07007e-06	1.02011e-06	1.66284e-06	1.64743e-06	4.93344e-06	7.86784e-07	3.45699e-06	1.38302e-06	5.21825e-06	1.64922e-06	9.80446e-07	1.43618e-06	1.21301e-06	1.31354e-06	3.65394e-06	3.02877e-06	6.47948e-06	3.35816e-07	9.65025e-07	1.52126e-05	8.28102e-07	1.76435e-06	2.52158e-06	1.13831e-06	3.58005e-06	9.90935e-07	2.24981e-06	2.98092e-06
LC	6.91875e-06	1.20905e-05	5.14753e-07	6.54912e-07	1.87632e-06	1.54416e-06	5.58694e-07	3.35283e-06	6.18469e-07	5.45973e-06	1.57002e-06	6.72381e-07	5.51079e-07	5.92516e-07	7.7122e-07	2.30735e-06	2.30657e-06	5.98113e-06	4.2158e-07	1.02919e-06	1.66469e-06	3.50537e-06	2.14586e-07	2.18074e-07	5.30816e-07	4.29192e-07	1.22052e-07	8.36465e-07	1.53364e-07	1.49728e-06	4.0569e-07	1.78553e-07	1.56052e-07	1.28223e-07	2.04704e-07	5.58574e-07	7.32398e-07	1.45587e-06	8.02692e-08	2.73601e-07	7.87652e-07	2.37855e-06	1.83473e-07	2.27084e-07	2.09999e-07	2.53357e-07	1.33902e-07	3.50018e-07	2.43274e-07
LD	7.93304e-06	5.15396e-07	4.26308e-05	1.1509e-05	1.42893e-06	6.87561e-06	2.1513e-06	1.72946e-06	4.81265e-06	3.49053e-06	9.1368e-07	5.31086e-06	2.80903e-06	4.3921e-06	4.37727e-06	5.16496e-06	4.13445e-06	2.57135e-06	4.99888e-07	1.33758e-06	9.97721e-07	2.0732e-07	9.88033e-06	2.0854e-06	2.45611e-07	1.23716e-06	4.8769e-07	2.92355e-07	8.25705e-07	6.352e-07	1.68101e-07	1.2179e-06	5.06269e-07	7.72206e-07	6.2608e-07	9.11934e-07	7.62058e-07	4.52455e-07	8.02995e-08	2.64498e-07	2.77379e-06	1.69012e-07	9.37604e-06	3.49281e-06	5.02202e-07	2.53859e-06	1.08881e-06	6.38257e-07	2.33782e-06
LE	1.52845e-05	5.70192e-07	1.34392e-05	4.39777e-05	2.00319e-06	6.40034e-06	2.89864e-06	3.61635e-06	9.5892e-06	7.15428e-06	1.67645e-06	4.28697e-06	3.61829e-06	8.79716e-06	9.12429e-06	6.73694e-06	6.32328e-06	5.3486e-06	9.99416e-07	2.19391e-06	1.68074e-06	2.6352e-07	2.35504e-06	1.01064e-05	3.56347e-07	8.6676e-07	5.4557e-07	5.74596e-07	1.58759e-06	1.16813e-06	3.47953e-07	8.54809e-07	6.87387e-07	1.63624e-06	1.23478e-06	1.0437e-06	9.83343e-07	8.92611e-07	1.1015e-07	5.19629e-07	4.57943e-06	2.13193e-07	4.0122e-06	9.84133e-06	5.96778e-07	2.2019e-06	1.25764e-06	1.05578e-06	4.27348e-06
LF	7.03911e-06	1.34616e-06	1.22993e-06	1.72805e-06	6.06622e-05	2.10067e-06	2.82733e-06	1.23537e-05	1.53086e-06	3.23209e-05	5.73682e-06	1.24449e-06	1.47381e-06	1.42878e-06	2.14055e-06	2.34531e-06	3.22585e-06	1.25077e-05	5.62495e-06	1.48387e-05	1.11906e-06	3.86395e-07	2.32493e-07	2.94261e-07	2.30346e-05	3.658e-07	5.68321e-07	2.91065e-06	3.21807e-07	7.28798e-06	1.48226e-06	2.40466e-07	3.6446e-07	2.66312e-07	3.88677e-07	4.5821e-07	6.26601e-07	2.41521e-06	1.34614e-06	3.4336e-06	1.03504e-06	1.95629e-07	3.88841e-07	4.27411e-07	6.83057e-06	4.2116e-07	5.6271e-07	1.43591e-06	6.69083e-07
LG	2.53646e-05	1.86004e-06	6.17179e-06	5.30919e-06	2.6469e-06	0.000114057	2.21863e-06	3.87572e-06	5.39258e-06	6.54321e-06	1.79499e-06	6.09913e-06	3.80635e-06	4.25143e-06	5.41589e-06	8.85235e-06	6.09342e-06	6.21743e-06	7.2262e-07	2.02381e-06	4.35232e-06	5.97884e-07	1.22005e-06	9.45845e-07	5.96113e-07	2.70665e-05	5.46292e-07	5.31642e-07	9.08789e-07	9.13e-07	3.65962e-07	1.37546e-06	7.20856e-07	6.6118e-07	8.89836e-07	1.82834e-06	1.14192e-06	1.14003e-06	1.51956e-07	5.55554e-07	3.61662e-06	3.01814e-07	1.70873e-06	1.56915e-06	4.97504e-07	1.95002e-05	6.93711e-07	6.93086e-07	2.11571e-06
LH	4.51393e-06	5.3476e-07	2.19942e-06	2.41409e-06	3.08953e-06	2.25712e-06	1.64694e-05	2.02896e-06	2.90488e-06	4.70335e-06	1.13972e-06	2.87726e-06	1.41731e-06	2.92716e-06	3.83145e-06	2.34383e-06	2.14279e-06	2.79277e-06	8.64362e-07	3.78988e-06	6.45472e-07	2.91492e-07	4.77199e-07	5.19615e-07	6.21223e-07	5.1919e-07	6.24669e-06	4.679e-07	6.23936e-07	9.85868e-07	3.09155e-07	7.57268e-07	2.7137e-07	7.80913e-07	9.55891e-07	5.60842e-07	4.7131e-07	5.41516e-07	1.79088e-07	1.07e-06	9.46172e-07	1.41715e-07	6.65827e-07	6.47067e-07	6.57983e-07	5.7414e-07	3.62444e-06	4.20727e-07	1.10675e-06
LI	1.61464e-05	2.76837e-06	1.69651e-06	2.89644e-06	1.3194e-05	2.98332e-06	2.08325e-06	8.97914e-05	3.0433e-06	6.51128e-05	1.08319e-05	1.74881e-06	2.63252e-06	2.6008e-06	3.6638e-06	4.05182e-06	7.69363e-06	6.43027e-05	2.29718e-06	5.1119e-06	2.98004e-06	9.67121e-07	3.47893e-07	4.7754e-07	3.19486e-06	4.97692e-07	3.88851e-07	2.69643e-05	6.1058e-07	1.52866e-05	3.01034e-06	3.57928e-07	6.18268e-07	6.15022e-07	6.17415e-07	7.36542e-07	1.81629e-06	1.69893e-05	3.55724e-07	9.90027e-07	2.22135e-06	3.45709e-07	5.80114e-07	8.28965e-07	1.58016e-06	6.09936e-07	4.94834e-07	8.63571e-06	1.18599e-06
LK	1.27957e-05	6.88364e-07	5.53029e-06	1.00107e-05	1.91306e-06	6.47695e-06	3.09828e-06	4.16579e-06	3.75157e-05	7.91651e-06	1.99028e-06	4.50885e-06	3.19725e-06	7.39947e-06	1.87542e-05	5.47042e-06	5.47511e-06	5.50913e-06	6.92638e-07	2.07405e-06	1.49355e-06	2.15504e-07	8.49175e-07	1.58119e-06	4.72329e-07	1.0228e-06	7.17321e-07	6.11382e-07	8.69037e-06	1.94996e-06	5.33603e-07	9.61761e-07	5.11109e-07	1.2885e-06	3.28941e-06	9.67407e-07	9.48374e-07	8.92209e-07	1.48002e-07	4.96737e-07	3.23747e-06	2.23277e-07	1.67759e-06	2.52313e-06	5.33709e-07	1.64873e-06	1.14504e-06	9.64052e-07	9.39957e-06
LL	2.53854e-05	4.21527e-06	3.2648e-06	5.50378e-06	3.02721e-05	5.40002e-06	3.82921e-06	6.33805e-05	5.9967e-06	0.000199348	2.27066e-05	3.30725e-06	4.10897e-06	5.88122e-06	7.53899e-06	6.10153e-06	1.02546e-05	5.66429e-05	5.64513e-06	1.0325e-05	3.89869e-06	1.18077e-06	6.05876e-07	9.41603e-07	7.59237e-06	9.0809e-07	7.40517e-07	1.57678e-05	1.22769e-06	5.41037e-05	6.13226e-06	7.27039e-07	9.64061e-07	1.24169e-06	1.30333e-06	1.09853e-06	2.61946e-06	1.16215e-05	1.00218e-06	2.14889e-06	3.49818e-06	4.74237e-07	9.5266e-07	1.34976e-06	3.84366e-06	1.11361e-06	8.5476e-07	6.48233e-06	2.29925e-06
LM	6.35089e-06	1.06594e-06	8.44669e-07	1.47541e-06	5.95194e-06	1.45818e-06	9.82882e-07	1.23375e-05	1.5618e-06	2.49237e-05	1.84131e-05	8.81623e-07	8.21165e-07	1.88523e-06	1.84134e-06	1.87593e-06	2.91658e-06	1.00239e-05	1.02489e-06	2.20776e-06	9.90927e-07	6.21741e-07	1.57784e-07	2.46624e-07	1.90073e-06	2.56546e-07	1.93018e-07	2.89181e-06	4.10254e-07	5.89188e-06	5.88187e-06	1.95658e-07	2.14419e-07	3.53766e-07	3.54976e-07	3.16282e-07	6.02792e-07	2.34682e-06	2.08738e-07	4.46246e-07	9.34218e-07	1.69507e-07	2.73478e-07	4.23558e-07	7.53862e-07	3.39948e-07	3.03625e-07	1.24319e-06	6.46692e-07
LN	6.76067e-06	7.74997e-07	5.83938e-06	4.40479e-06	1.37783e-06	6.83368e-06	3.0734e-06	1.88138e-06	4.17915e-06	3.88435e-06	1.02981e-06	2.19683e-05	1.94898e-06	3.3908e-06	4.531e-06	5.52912e-06	4.34301e-06	2.56483e-06	4.91602e-07	1.84602e-06	9.75256e-07	2.3371e-07	1.10707e-06	7.65126e-07	2.46468e-07	1.40194e-06	7.02209e-07	3.70143e-07	8.48009e-07	7.69113e-07	2.62432e-07	6.17252e-06	3.20245e-07	7.39211e-07	1.01461e-06	9.72942e-07	7.52073e-07	4.72539e-07	9.42448e-08	4.44979e-07	1.77421e-06	1.71157e-07	1.96382e-06	1.43048e-06	3.93963e-07	1.82919e-06	1.24708e-06	4.9319e-07	1.93865e-06
LP	8.36545e-06	5.17304e-07	2.86613e-06	3.38907e-06	1.77162e-06	4.17419e-06	1.17454e-06	2.99528e-06	2.85602e-06	5.10784e-06	9.9781e-07	1.66892e-06	5.09891e-05	1.82747e-06	2.92908e-06	3.90978e-06	3.33444e-06	5.42449e-06	5.16754e-07	1.37306e-06	1.44339e-06	1.79382e-07	4.80623e-07	6.93872e-07	3.67034e-07	6.95967e-07	2.23577e-07	6.18119e-07	6.33188e-07	8.42938e-07	1.92233e-07	3.53946e-07	1.38367e-05	4.0416e-07	5.38502e-07	7.96788e-07	6.74751e-07	9.52096e-07	6.5215e-08	2.51005e-07	1.90809e-06	1.9075e-07	9.61442e-07	1.14586e-06	4.49733e-07	1.09426e-06	4.47637e-07	7.00389e-07	1.35992e-06
LQ	9.79499e-06	5.75222e-07	4.71151e-06	9.194e-06	1.77008e-06	4.12839e-06	2.9385e-06	3.00403e-06	7.54436e-06	6.92451e-06	1.96144e-06	3.45583e-06	2.05229e-06	1.97585e-05	8.48961e-06	4.98168e-06	4.46388e-06	4.11202e-06	6.8282e-07	1.73379e-06	1.15573e-06	1.69846e-07	8.14504e-07	1.70398e-06	3.01513e-07	7.30086e-07	6.92812e-07	5.57229e-07	1.34801e-06	1.39558e-06	5.00976e-07	8.64345e-07	4.00274e-07	5.59626e-06	1.42438e-06	7.91021e-07	7.45418e-07	7.52255e-07	1.33933e-07	3.53816e-07	2.57921e-06	1.75938e-07	1.46158e-06	2.17616e-06	4.36777e-07	1.09014e-06	8.53472e-07	7.45999e-07	3.09281e-06
LR	1.07496e-05	7.35324e-07	4.30273e-06	7.60282e-06	2.47477e-06	5.26039e-06	3.5077e-06	4.11139e-06	1.5015e-05	8.28711e-06	2.01424e-06	3.78234e-06	2.69174e-06	7.19533e-06	5.00547e-05	5.06043e-06	5.04084e-06	5.34129e-06	1.04359e-06	2.65305e-06	1.36142e-06	2.24216e-07	7.06555e-07	1.29975e-06	4.30918e-07	8.14072e-07	7.50737e-07	7.66132e-07	3.20663e-06	1.62397e-06	4.68745e-07	9.05989e-07	5.69622e-07	1.3022e-06	1.17978e-05	8.71006e-07	9.29426e-07	8.93951e-07	2.20241e-07	5.47707e-07	2.47726e-06	2.43805e-07	1.34104e-06	2.03282e-06	6.65367e-07	1.44237e-06	1.12776e-06	9.36145e-07	4.86961e-06
LS	2.10305e-05	1.97668e-06	5.41088e-06	6.24717e-06	2.68343e-06	9.11656e-06	2.28782e-06	4.32891e-06	5.15528e-06	8.0017e-06	2.28836e-06	6.24676e-06	3.70754e-06	4.52707e-06	5.27908e-06	2.83671e-05	1.28792e-05	6.87992e-06	8.9664e-07	2.48426e-06	4.147e-06	7.31652e-07	9.78003e-07	1.13328e-06	4.91898e-07	1.73001e-06	6.40205e-07	8.83792e-07	9.37502e-07	1.56063e-06	4.87701e-07	1.11973e-06	7.6075e-07	9.56917e-07	1.02896e-06	7.33886e-06	2.96655e-06	1.34481e-06	1.4756e-07	4.76996e-07	3.90446e-06	3.67895e-07	1.79981e-06	1.77553e-06	6.60863e-07	2.062e-06	8.08445e-07	8.93751e-07	2.35223e-06
LT	1.48975e-05	1.96841e-06	3.8534e-06	5.13834e-06	5.16742e-06	4.88875e-06	2.4748e-06	7.79085e-06	4.6139e-06	1.20469e-05	3.2377e-06	3.96793e-06	3.27382e-06	3.49002e-06	4.69643e-06	1.09377e-05	3.45461e-05	1.28758e-05	1.09087e-06	2.44372e-06	2.64705e-06	6.60778e-07	7.13268e-07	9.85485e-07	6.95778e-07	8.44064e-07	4.96145e-07	1.77881e-06	8.84264e-07	2.55995e-06	6.86434e-07	9.03441e-07	6.85381e-07	7.09014e-07	7.57016e-07	2.33629e-06	1.0295e-05	3.1399e-06	1.87617e-07	4.82865e-07	2.53618e-06	3.54491e-07	1.19594e-06	1.46663e-06	6.99729e-07	1.19441e-06	7.10137e-07	1.38838e-06	1.88355e-06
LV	2.90908e-05	5.38421e-06	2.38044e-06	4.24685e-06	1.43123e-05	4.78331e-06	2.70497e-06	6.40643e-05	3.95786e-06	5.77437e-05	1.01184e-05	2.15304e-06	4.07473e-06	3.75147e-06	4.62969e-06	6.07507e-06	1.2319e-05	0.000115496	2.76754e-06	6.0424e-06	5.66019e-06	1.92883e-06	4.1251e-07	8.68109e-07	2.84312e-06	8.52821e-07	5.11457e-07	1.70752e-05	7.90897e-07	1.20822e-05	2.49855e-06	4.8698e-07	8.57019e-07	7.83933e-07	8.6803e-07	1.14976e-06	3.00098e-06	3.01708e-05	3.82724e-07	1.35151e-06	3.7669e-06	6.06532e-07	7.52482e-07	1.09352e-06	1.65286e-06	9.38117e-07	6.67985e-07	6.42715e-06	1.53932e-06
LW	1.64242e-06	2.93584e-07	4.16342e-07	5.75273e-07	4.69803e-06	7.48411e-07	7.23642e-07	1.87687e-06	5.02254e-07	4.81462e-06	8.39877e-07	4.1205e-07	3.92214e-07	5.41425e-07	9.67662e-07	7.40172e-07	7.79912e-07	1.95835e-06	2.17012e-05	3.26549e-06	2.18986e-07	1.41996e-07	1.35978e-07	1.92221e-07	1.29927e-06	1.06357e-07	1.40447e-07	3.75028e-07	1.00315e-07	9.59512e-07	1.99957e-07	6.70144e-08	7.76963e-08	8.60768e-08	1.88761e-07	1.28339e-07	1.36869e-07	3.73789e-07	6.49597e-06	1.28917e-06	3.17938e-07	7.638e-08	1.34208e-07	1.78102e-07	8.34273e-07	1.94894e-07	1.79012e-07	3.29474e-07	2.68554e-07
LY	5.41463e-06	9.88999e-07	1.42232e-06	2.02746e-06	1.56457e-05	1.8389e-06	3.96728e-06	5.99454e-06	2.0905e-06	1.30275e-05	2.48523e-06	1.65314e-06	1.30604e-06	1.68755e-06	3.10405e-06	2.29994e-06	2.46838e-06	6.70423e-06	3.80415e-06	4.31757e-05	8.22003e-07	5.92317e-07	3.21837e-07	4.21064e-07	4.27358e-06	2.95828e-07	1.15523e-06	1.29412e-06	4.15226e-07	2.2064e-06	5.00536e-07	5.29547e-07	2.16994e-07	3.47722e-07	6.53815e-07	4.49671e-07	5.43817e-07	1.25838e-06	8.29435e-07	1.22437e-05	1.10501e-06	2.30006e-07	4.5011e-07	5.71717e-07	3.21636e-06	4.95511e-07	9.84781e-07	1.01859e-06	8.1563e-07
MA	4.14723e-05	2.63165e-06	1.81764e-06	2.76782e-06	2.9905e-06	6.71796e-06	1.11744e-06	5.29853e-06	2.15708e-06	8.40072e-06	2.95253e-06	1.71415e-06	2.52336e-06	2.0482e-06	2.31969e-06	6.29027e-06	4.64078e-06	1.05142e-05	5.98516e-07	1.49075e-06	8.90157e-06	6.62308e-07	2.55195e-07	6.77246e-07	4.40577e-07	1.29451e-06	3.00739e-07	9.27061e-07	3.44382e-07	1.59954e-06	5.1658e-07	3.21829e-07	5.58854e-07	3.34344e-07	3.49056e-07	2.00554e-06	1.61129e-06	2.04097e-06	8.45456e-08	3.46869e-07	4.30917e-06	2.13011e-07	5.28197e-07	6.47148e-07	3.09137e-07	8.81183e-07	2.60037e-07	6.06857e-07	8.74452e-07
MC	2.79091e-06	4.30559e-06	1.98353e-07	2.73255e-07	6.49384e-07	5.37532e-07	1.63328e-07	1.25411e-06	2.71981e-07	1.61838e-06	7.23219e-07	2.58609e-07	2.13403e-07	2.23467e-07	2.5093e-07	8.01502e-07	9.84581e-07	2.4594e-06	1.32603e-07	3.68574e-07	5.75308e-07	1.49213e-06	8.31851e-08	4.38175e-08	1.71518e-07	1.07152e-07	7.57327e-08	2.59804e-07	5.78488e-08	3.45699e-07	6.02953e-07	7.22172e-08	5.12114e-08	7.99094e-08	5.79775e-08	1.68711e-07	2.65993e-07	5.84769e-07	2.30215e-08	1.08915e-07	2.34248e-07	9.24452e-07	4.82058e-08	4.76201e-08	8.96472e-08	7.50136e-08	3.67919e-08	1.1817e-07	7.53034e-08
MD	2.16637e-06	1.47568e-07	1.51557e-05	3.71243e-06	3.66438e-07	1.80261e-06	6.78603e-07	4.83864e-07	1.33053e-06	9.07621e-07	2.94415e-07	1.70587e-06	7.94024e-07	1.35623e-06	1.23822e-06	1.50007e-06	1.50668e-06	7.25496e-07	1.50803e-07	4.07024e-07	2.41527e-07	6.08455e-08	3.95631e-06	8.07396e-07	7.75131e-08	2.70103e-07	1.42249e-07	7.99326e-08	2.04437e-07	1.59259e-07	5.52465e-08	3.61017e-07	1.55055e-07	3.32362e-07	1.73904e-07	3.31243e-07	2.95657e-07	1.5123e-07	1.81401e-08	8.56063e-08	8.29904e-07	6.23229e-08	2.93664e-06	1.04047e-06	1.39202e-07	6.38201e-07	2.7439e-07	1.6932e-07	7.56294e-07
ME	3.78723e-06	1.58538e-07	4.2765e-06	1.5989e-05	6.02269e-07	1.57272e-06	8.07134e-07	8.66096e-07	2.55384e-06	1.78848e-06	5.24574e-07	1.22842e-06	8.95707e-07	2.56521e-06	2.39845e-06	1.76542e-06	1.67154e-06	1.43967e-06	2.1972e-07	6.32043e-07	4.64874e-07	4.55272e-08	7.86474e-07	4.19044e-06	1.04514e-07	2.01951e-07	1.30141e-07	1.30456e-07	4.47224e-07	3.40211e-07	8.34672e-08	2.43002e-07	1.67919e-07	5.6805e-07	3.56302e-07	3.23599e-07	2.78509e-07	2.11196e-07	3.42322e-08	1.15497e-07	1.24106e-06	8.46182e-08	1.16988e-06	3.10614e-06	1.92182e-07	5.93551e-07	3.36445e-07	3.18605e-07	1.21249e-06
MF	1.99512e-06	5.43636e-07	3.27437e-07	4.67692e-07	2.47178e-05	7.70719e-07	8.50575e-07	4.03225e-06	4.58879e-07	8.98307e-06	1.94486e-06	4.12072e-07	6.42013e-07	5.17433e-07	6.29212e-07	9.77704e-07	9.9722e-07	3.77171e-06	1.71681e-06	5.54132e-06	3.19438e-07	1.26833e-07	6.21945e-08	8.70379e-08	8.15581e-06	1.98415e-07	1.90825e-07	8.4e-07	8.45984e-08	1.9276e-06	5.63673e-07	1.23249e-07	1.36152e-07	9.21344e-08	1.02192e-07	1.01159e-06	2.16755e-07	6.85983e-07	3.89693e-07	1.55395e-06	3.01654e-07	9.68188e-08	1.21378e-07	1.29006e-07	2.64599e-06	1.33012e-07	1.78503e-07	4.86899e-07	2.22495e-07
MG	7.93725e-06	6.15303e-07	1.69151e-06	1.38986e-06	8.51432e-07	4.59662e-05	6.33937e-07	1.0066e-06	1.41148e-06	1.83084e-06	6.58656e-07	2.0018e-06	1.10584e-06	1.10039e-06	1.46349e-06	3.26041e-06	2.21422e-06	1.8185e-06	3.07773e-07	5.76165e-07	1.31198e-06	2.78319e-07	3.39259e-07	2.52389e-07	1.29764e-07	1.12666e-05	1.42768e-07	1.47261e-07	2.29392e-07	2.94055e-07	1.21293e-07	1.78486e-06	2.06816e-07	4.14016e-07	2.57536e-07	6.51238e-07	3.86942e-07	3.11336e-07	6.06123e-08	1.32063e-07	1.04769e-06	7.58304e-08	5.02512e-07	4.49894e-07	1.45004e-07	6.47257e-06	1.74931e-07	1.92134e-07	5.50436e-07
MH	1.21487e-06	1.4951e-07	8.16131e-07	8.14236e-07	8.06934e-07	6.36431e-07	6.48332e-06	5.71571e-07	9.26206e-07	1.26795e-06	3.80957e-07	8.80362e-07	3.78079e-07	9.80336e-07	1.17678e-06	6.79433e-07	6.145e-07	7.51843e-07	2.41761e-07	1.37311e-06	1.57836e-07	6.71162e-08	1.48208e-07	2.64111e-07	2.32851e-07	1.04486e-07	2.99719e-06	1.11239e-07	1.60348e-07	3.90185e-07	7.18122e-08	2.52674e-07	6.14655e-08	2.25513e-07	1.83982e-07	1.37217e-07	1.79208e-07	2.0272e-07	4.82173e-08	3.89042e-07	2.74341e-07	4.23429e-08	1.9749e-07	2.08311e-07	1.55338e-07	1.75915e-07	1.13726e-06	1.20494e-07	3.6936e-07
MI	4.56113e-06	8.09289e-07	4.48222e-07	8.50131e-07	4.11198e-06	8.70373e-07	5.43544e-07	3.07382e-05	8.45872e-07	2.07641e-05	4.23603e-06	5.16697e-07	7.70633e-07	7.5e-07	1.10963e-06	1.11393e-06	2.3956e-06	1.88475e-05	6.10834e-07	1.5413e-06	7.23863e-07	2.98667e-07	6.53696e-08	1.33469e-07	1.0418e-06	1.36474e-07	1.14144e-07	8.64494e-06	1.64541e-07	4.48512e-06	9.84254e-07	1.22283e-07	1.99751e-07	1.54306e-07	1.70514e-07	2.15432e-07	4.88372e-07	5.29085e-06	1.07949e-07	2.92592e-07	6.15222e-07	1.25661e-07	1.43185e-07	2.21656e-07	4.75925e-07	1.7289e-07	1.23955e-07	2.87972e-06	3.90818e-07
MK	3.45356e-06	1.65929e-07	1.4486e-06	2.62998e-06	6.42964e-07	1.94084e-06	9.8264e-07	1.02231e-06	1.67175e-05	2.06368e-06	7.9763e-07	1.48195e-06	8.9312e-07	2.33383e-06	5.77008e-06	1.68329e-06	1.68204e-06	1.37623e-06	1.79986e-07	6.61266e-07	3.06966e-07	4.70107e-08	2.42093e-07	3.76781e-07	9.4622e-08	2.63042e-07	1.83538e-07	1.5711e-07	3.45048e-06	3.59866e-07	1.25969e-07	2.8226e-07	1.52639e-07	3.78907e-07	8.19774e-07	2.96468e-07	2.1817e-07	1.9652e-07	2.73384e-08	1.35301e-07	8.99011e-07	7.17918e-08	4.87242e-07	7.29706e-07	1.73797e-07	4.80083e-07	3.13044e-07	3.07434e-07	3.04472e-06
ML	6.49469e-06	1.21058e-06	8.14662e-07	1.46445e-06	8.63235e-06	1.42692e-06	1.12578e-06	1.75309e-05	1.68376e-06	6.47028e-05	7.27016e-06	9.94348e-07	1.2778e-06	1.74987e-06	2.00058e-06	1.58738e-06	2.72782e-06	1.42615e-05	1.22126e-06	2.8365e-06	9.96714e-07	3.01215e-07	1.24777e-07	2.50262e-07	2.1254e-06	2.34109e-07	2.11848e-07	4.70566e-06	2.47714e-07	1.82053e-05	1.99722e-06	5.4481e-07	2.36446e-07	3.19896e-07	3.07094e-07	2.81483e-07	5.42419e-07	2.98997e-06	2.45691e-07	5.69478e-07	8.63016e-07	1.21161e-07	2.32326e-07	3.39887e-07	9.58265e-07	2.94677e-07	2.33743e-07	1.80624e-06	7.00326e-07
MM	2.1762e-06	4.0362e-07	2.80361e-07	5.01888e-07	2.31424e-06	5.31531e-07	3.45556e-07	4.43349e-06	5.09971e-07	9.82632e-06	1.0249e-05	4.44951e-07	2.8569e-07	8.04271e-07	6.3751e-07	7.58523e-07	1.12592e-06	3.85034e-06	3.46235e-07	8.68047e-07	3.21357e-07	9.48068e-08	6.21038e-08	1.08773e-07	6.99858e-07	7.82004e-08	1.11865e-07	8.91481e-07	9.19804e-08	2.05744e-06	2.0798e-06	9.44598e-08	6.86226e-08	2.56368e-07	9.92737e-08	1.35353e-07	2.35648e-07	7.0889e-07	5.79676e-08	1.60785e-07	3.4987e-07	5.64926e-08	1.10866e-07	1.29636e-07	2.51434e-07	1.22427e-07	8.12523e-08	4.66344e-07	2.77026e-07
MN	2.4076e-06	2.86517e-07	2.0051e-06	1.42317e-06	4.57519e-07	2.14557e-06	9.12344e-07	6.77383e-07	1.5704e-06	1.29315e-06	4.59824e-07	9.0668e-06	4.95763e-07	1.14517e-06	1.68959e-06	1.8949e-06	1.81264e-06	9.15586e-07	1.41986e-07	5.91167e-07	3.45722e-07	2.07016e-07	3.7794e-07	2.7438e-07	1.13317e-07	4.33445e-07	2.50751e-07	1.14485e-07	2.73821e-07	2.99964e-07	8.43832e-08	5.07474e-06	9.77008e-08	2.40787e-07	2.99255e-07	4.19477e-07	3.12313e-07	1.58437e-07	2.67312e-08	1.60229e-07	5.26405e-07	5.50275e-08	6.11349e-07	4.79838e-07	1.40777e-07	4.91551e-07	2.54266e-07	1.4462e-07	6.46315e-07
MP	2.50374e-06	1.51416e-07	7.60669e-07	8.38781e-07	5.67891e-07	1.27228e-06	3.0836e-07	8.24362e-07	7.91323e-07	1.70942e-06	3.83686e-07	4.57184e-07	2.13372e-05	5.02107e-07	8.04373e-07	1.10119e-06	8.94835e-07	1.29505e-06	1.53952e-07	3.59134e-07	5.08618e-07	5.07383e-08	1.48245e-07	1.68282e-07	2.40245e-07	2.42171e-07	6.65198e-08	2.16448e-07	1.69146e-07	3.01746e-07	9.11045e-08	8.22154e-08	4.98654e-06	1.02203e-07	1.25503e-07	3.37997e-07	2.19032e-07	3.8404e-07	2.15923e-08	8.75392e-08	5.61224e-07	4.24682e-08	2.64761e-07	3.68597e-07	1.34091e-07	3.2318e-07	1.18152e-07	2.13614e-07	3.904e-07
MQ	2.48448e-06	1.93045e-07	1.32494e-06	2.51079e-06	5.26998e-07	1.1095e-06	1.19299e-06	8.10756e-07	2.09477e-06	2.08594e-06	7.19015e-07	1.16137e-06	5.2889e-07	7.71654e-06	2.2002e-06	1.41826e-06	1.38565e-06	1.2597e-06	1.97071e-07	5.8058e-07	2.91217e-07	6.12967e-08	2.44889e-07	4.86648e-07	8.35638e-08	1.57385e-07	2.41028e-07	1.34512e-07	3.14409e-07	4.50972e-07	1.62344e-07	2.90972e-07	9.69224e-08	2.76963e-06	3.78839e-07	2.43071e-07	2.08329e-07	2.0442e-07	2.56477e-08	1.16804e-07	5.99163e-07	4.67861e-08	4.38251e-07	6.25881e-07	1.26315e-07	2.97084e-07	2.90821e-07	1.99525e-07	8.0992e-07
MR	2.80479e-06	2.23369e-07	1.22567e-06	2.18342e-06	6.69868e-07	1.51224e-06	1.04276e-06	1.11629e-06	4.59485e-06	2.24325e-06	6.7563e-07	1.31514e-06	7.29659e-07	2.24883e-06	1.97577e-05	1.44625e-06	1.43069e-06	1.43811e-06	2.72053e-07	8.2258e-07	3.95949e-07	1.00187e-07	1.42371e-07	3.01518e-07	1.2684e-07	2.44898e-07	2.14288e-07	1.84774e-07	9.20105e-07	5.29368e-07	1.19082e-07	2.96899e-07	1.56639e-07	3.58449e-07	4.2243e-06	2.466e-07	5.8499e-07	2.22648e-07	5.18298e-08	2.09849e-07	6.95159e-07	8.88248e-08	3.75496e-07	5.50454e-07	2.06041e-07	4.01183e-07	3.10681e-07	2.97926e-07	1.62914e-06
MS	7.09616e-06	7.50296e-07	1.50682e-06	1.68196e-06	1.00861e-06	3.33503e-06	7.20047e-07	1.23544e-06	1.40889e-06	2.13348e-06	9.9576e-07	1.79826e-06	1.17985e-06	1.21696e-06	1.54284e-06	1.09865e-05	4.35815e-06	2.17837e-06	3.38754e-07	7.2245e-07	1.28424e-06	3.26011e-07	2.77143e-07	4.76527e-07	1.79741e-07	9.16787e-07	1.64362e-07	2.26217e-07	2.54096e-07	3.87768e-07	1.92903e-07	3.34554e-07	2.92016e-07	2.3993e-07	2.73902e-07	2.76871e-06	1.683e-06	8.04779e-07	4.1595e-08	1.60146e-07	1.06715e-06	9.89117e-08	4.8592e-07	5.0883e-07	1.7207e-07	6.04399e-07	1.98641e-07	2.5111e-07	6.30133e-07
MT	4.92945e-06	8.19946e-07	1.04387e-06	1.3901e-06	1.25508e-06	1.61694e-06	6.58751e-07	2.4722e-06	1.30252e-06	3.47094e-06	1.16916e-06	1.14014e-06	9.97698e-07	1.04237e-06	1.36012e-06	3.62997e-06	1.30067e-05	4.27325e-06	2.50719e-07	8.44833e-07	8.45689e-07	4.49432e-07	1.83473e-07	2.47826e-07	2.20547e-07	3.33473e-07	1.4636e-07	4.95765e-07	2.30758e-07	5.9808e-07	2.24143e-07	2.54415e-07	2.00132e-07	2.26598e-07	2.19213e-07	9.44511e-07	5.48244e-06	1.0254e-06	4.06832e-08	1.59318e-07	7.55327e-07	1.16754e-07	3.62744e-07	4.38104e-07	1.89556e-07	3.48394e-07	1.91678e-07	4.08898e-07	5.9702e-07
MV	8.88914e-06	1.49308e-06	6.07359e-07	1.12801e-06	4.35369e-06	1.41053e-06	6.95892e-07	1.94941e-05	1.22747e-06	1.67767e-05	3.99944e-06	7.11366e-07	1.17518e-06	9.89628e-07	1.26584e-06	1.86334e-06	4.03135e-06	3.80323e-05	5.8097e-07	1.65841e-06	1.71266e-06	5.66538e-07	1.05472e-07	2.35274e-07	7.25837e-07	2.33074e-07	1.67344e-07	5.07373e-06	2.1408e-07	3.19572e-06	1.14646e-06	1.73444e-07	2.49323e-07	2.32683e-07	2.35465e-07	3.23368e-07	1.08958e-06	1.00208e-05	9.99773e-08	3.08021e-07	9.91132e-07	2.10664e-07	2.13229e-07	3.26575e-07	4.86441e-07	2.72327e-07	1.60072e-07	1.87535e-06	4.99965e-07
MW	5.0458e-07	7.77505e-08	1.39681e-07	1.94338e-07	1.73488e-06	2.36926e-07	2.57277e-07	5.8992e-07	1.98289e-07	1.32687e-06	3.4135e-07	1.3211e-07	1.08878e-07	1.54998e-07	3.63197e-07	3.18178e-07	2.35856e-07	5.84278e-07	1.2048e-05	1.15104e-06	7.95323e-08	4.3775e-08	3.04396e-08	3.3615e-08	5.99915e-07	4.64527e-08	4.94395e-08	8.52507e-08	3.02807e-08	3.45981e-07	7.06674e-08	2.01835e-08	2.19484e-08	2.70755e-08	6.02572e-08	3.36552e-08	3.37407e-08	9.28234e-08	2.07893e-06	2.82584e-07	8.67577e-08	2.06372e-08	4.31492e-08	5.55675e-08	3.1468e-07	6.52801e-08	8.144e-08	8.56225e-08	6.49446e-08
MY	1.66437e-06	3.03305e-07	4.36991e-07	7.09597e-07	5.32361e-06	5.75899e-07	1.32966e-06	1.73711e-06	6.54533e-07	3.46006e-06	8.91978e-07	5.35522e-07	4.1915e-07	6.44783e-07	9.08848e-07	6.95895e-07	8.12518e-07	1.8035e-06	1.2275e-06	1.5192e-05	2.92243e-07	1.22045e-07	8.76448e-08	1.39273e-07	1.40845e-06	1.02045e-07	3.47694e-07	3.35234e-07	1.83769e-07	6.86878e-07	1.96557e-07	2.78293e-07	8.00244e-08	1.2143e-07	1.4737e-07	1.84047e-07	1.96639e-07	4.71944e-07	2.596e-07	4.49616e-06	3.07472e-07	8.57748e-08	1.6331e-07	1.80011e-07	1.09523e-06	1.82988e-07	3.50578e-07	3.26883e-07	2.83504e-07
NA	4.3521e-05	1.92133e-06	3.92107e-06	6.05912e-06	2.12452e-06	8.39979e-06	1.40807e-06	3.25308e-06	4.46798e-06	5.58907e-06	1.90994e-06	2.85219e-06	4.01581e-06	3.54973e-06	3.877e-06	9.17083e-06	6.02142e-06	7.81794e-06	5.90922e-07	1.53101e-06	8.51932e-06	5.94039e-07	5.36793e-07	5.44873e-07	2.63676e-07	1.24182e-06	2.11527e-07	4.98837e-07	4.32027e-07	7.68434e-07	2.59892e-07	4.0031e-07	5.52588e-07	4.61276e-07	4.55733e-07	1.47532e-06	9.00234e-07	1.22822e-06	6.39761e-08	2.32631e-07	6.98529e-05	2.37754e-06	5.59783e-06	8.68715e-06	2.30001e-06	1.24595e-05	2.54923e-06	4.49154e-06	1.19555e-05
NC	1.95953e-06	6.88959e-06	4.11003e-07	2.80012e-07	2.91674e-07	6.83069e-07	2.32658e-07	6.42805e-07	3.12046e-07	8.75032e-07	2.34662e-07	3.66705e-07	3.51278e-07	2.6949e-07	3.87151e-07	9.18267e-07	8.43864e-07	1.30451e-06	1.00342e-07	2.72916e-07	4.36232e-07	3.07443e-06	1.66924e-07	7.97257e-08	9.89138e-08	1.61314e-07	6.10706e-08	1.47356e-07	7.11921e-08	2.45316e-07	9.12527e-08	1.1451e-07	6.76043e-08	6.58006e-08	8.78663e-08	3.12914e-07	2.62734e-07	3.63925e-07	1.71562e-08	7.38333e-08	2.66362e-06	1.59145e-05	3.81818e-07	4.29744e-07	4.7927e-07	1.14741e-06	6.46857e-07	1.15721e-06	9.08708e-07
ND	4.63315e-06	2.75248e-07	2.64697e-05	7.78029e-06	6.04257e-07	4.30771e-06	1.29e-06	6.87506e-07	2.94777e-06	1.38137e-06	4.73018e-07	3.7407e-06	1.8408e-06	2.88602e-06	2.50237e-06	3.40737e-06	2.35979e-06	1.25527e-06	1.92231e-07	7.24636e-07	3.48861e-07	1.45212e-07	7.36016e-06	1.11492e-06	2.07535e-07	4.52134e-07	1.90901e-07	9.03216e-08	4.21425e-07	1.81509e-07	7.34107e-08	6.18133e-07	2.43794e-07	2.90906e-07	2.93402e-07	4.26971e-07	3.12572e-07	1.53286e-07	2.86452e-08	1.04942e-07	1.15401e-05	6.10864e-07	6.12664e-05	1.80716e-05	1.36989e-06	8.92394e-06	3.80921e-06	1.60161e-06	1.08146e-05
NE	7.51403e-06	2.45485e-07	7.98006e-06	2.54004e-05	6.5536e-07	3.48804e-06	1.26948e-06	1.0634e-06	5.24544e-06	2.28811e-06	5.93183e-07	2.68135e-06	2.09128e-06	4.87591e-06	4.14556e-06	3.75977e-06	3.04816e-06	2.01594e-06	2.80038e-07	8.29396e-07	5.14482e-07	1.26213e-07	1.19452e-06	4.99732e-06	1.38473e-07	3.86949e-07	1.75133e-07	1.45993e-07	6.26146e-07	2.88418e-07	8.54046e-08	3.59478e-07	2.60872e-07	5.45212e-07	4.77977e-07	7.61737e-07	4.12585e-07	2.51468e-07	3.33116e-08	1.20255e-07	1.97326e-05	6.84072e-07	1.7492e-05	6.28762e-05	1.60898e-06	7.49778e-06	4.21467e-06	3.08851e-06	2.07925e-05
NF	2.26307e-06	4.12987e-07	6.70529e-07	8.38159e-07	1.83257e-05	9.21178e-07	1.17296e-06	2.66393e-06	7.37743e-07	5.73486e-06	1.45022e-06	8.92333e-07	6.37132e-07	7.2709e-07	1.08223e-06	1.22085e-06	1.16421e-06	3.84471e-06	1.45857e-06	6.01788e-06	2.44079e-07	1.44841e-07	8.19445e-08	1.25243e-07	6.31147e-06	1.12805e-07	2.34059e-07	4.65847e-07	1.39451e-07	1.07503e-06	3.49153e-07	1.01416e-07	1.05749e-07	8.54817e-08	1.32752e-07	2.11739e-07	1.79295e-07	4.62824e-07	3.09548e-07	1.82427e-06	2.59435e-06	5.86755e-07	1.00479e-06	1.26964e-06	3.9647e-05	1.22413e-06	2.20996e-06	3.86599e-06	1.86519e-06
NG	7.9569e-06	6.25858e-07	3.51027e-06	3.17403e-06	8.1505e-07	5.99889e-05	1.05101e-06	9.8424e-07	2.82819e-06	1.72224e-06	4.79227e-07	3.51671e-06	1.97196e-06	1.84527e-06	2.27709e-06	4.88211e-06	2.5531e-06	1.80321e-06	3.18211e-07	9.11854e-07	1.6418e-06	2.49996e-07	5.94774e-07	3.74318e-07	1.63322e-07	1.09254e-05	1.7647e-07	1.35237e-07	4.29917e-07	3.29546e-07	1.11739e-07	6.30969e-07	3.44363e-07	3.03905e-07	2.756e-07	7.74762e-07	5.62539e-07	2.83709e-07	4.27344e-08	1.21625e-07	1.29376e-05	7.79194e-07	4.84724e-06	4.24692e-06	1.07375e-06	0.000110816	1.93898e-06	1.16887e-06	6.42911e-06
NH	1.97894e-06	1.89266e-07	1.42756e-06	1.60647e-06	7.64971e-07	1.18062e-06	9.32181e-06	5.54922e-07	1.42535e-06	1.19213e-06	3.62878e-07	2.07429e-06	6.22288e-07	1.51727e-06	2.07658e-06	1.23583e-06	1.03515e-06	1.0671e-06	3.0989e-07	1.38527e-06	2.48667e-07	8.70023e-08	2.24214e-07	2.78695e-07	2.06528e-07	1.67104e-07	2.99606e-06	9.51546e-08	3.84913e-07	2.71344e-07	5.87439e-08	4.01929e-07	9.7004e-08	2.76378e-07	2.79817e-07	2.21825e-07	1.54226e-07	1.46431e-07	4.62183e-08	2.42437e-07	2.60657e-06	3.54822e-07	2.45033e-06	2.27011e-06	1.638e-06	2.03393e-06	2.02105e-05	1.06696e-06	4.03152e-06
NI	4.73311e-06	6.24907e-07	9.02438e-07	1.60939e-06	2.60907e-06	1.17823e-06	7.6961e-07	2.26259e-05	1.70321e-06	1.30103e-05	2.60656e-06	9.70351e-07	1.28826e-06	1.31533e-06	1.90268e-06	1.61666e-06	2.89269e-06	1.55183e-05	4.83615e-07	1.44938e-06	4.8134e-07	1.67006e-07	1.16354e-07	2.0996e-07	7.05761e-07	1.78242e-07	1.1342e-07	5.28151e-06	2.02461e-07	2.37195e-06	5.93236e-07	1.60923e-07	1.7177e-07	1.65684e-07	1.84894e-07	2.91337e-07	6.0374e-07	3.2964e-06	9.17307e-08	2.84195e-07	5.61751e-06	1.23423e-06	1.28245e-06	2.24695e-06	4.27223e-06	1.53348e-06	1.27709e-06	4.29528e-05	4.24567e-06
NK	8.2176e-06	3.28639e-07	4.29208e-06	7.02902e-06	7.51858e-07	4.49512e-06	1.9538e-06	1.41663e-06	2.93044e-05	2.98348e-06	8.12947e-07	4.1825e-06	2.69401e-06	5.44764e-06	1.14288e-05	4.73828e-06	3.94652e-06	2.48221e-06	6.96809e-07	9.4271e-07	4.60986e-07	1.15168e-07	4.74643e-07	6.25786e-07	1.53515e-07	4.44321e-07	1.94177e-07	1.92478e-07	3.80117e-06	4.68732e-07	1.33605e-07	3.87613e-07	3.16031e-07	4.90001e-07	1.18939e-06	4.24524e-07	3.93093e-07	2.76311e-07	4.45971e-08	1.43444e-07	1.1713e-05	6.50305e-07	6.41681e-06	1.03662e-05	1.58265e-06	6.08987e-06	4.08233e-06	3.06458e-06	6.68805e-05
NL	6.82728e-06	8.22543e-07	1.64173e-06	2.58465e-06	5.76126e-06	1.88532e-06	1.7262e-06	1.08825e-05	2.90927e-06	4.18009e-05	4.67254e-06	1.61245e-06	1.60758e-06	2.46769e-06	3.36054e-06	2.32726e-06	3.48946e-06	1.17096e-05	1.48055e-06	2.97897e-06	7.38601e-07	2.29306e-07	2.03089e-07	3.56091e-07	9.43067e-07	2.31863e-07	2.36419e-07	2.3751e-06	4.38168e-07	1.08969e-05	1.10949e-06	4.20766e-07	2.53818e-07	4.16339e-07	4.27172e-07	3.25344e-07	5.84372e-07	2.09384e-06	1.6022e-07	7.00134e-07	8.21481e-06	1.21499e-06	2.16346e-06	3.41249e-06	9.13515e-06	2.57248e-06	2.49661e-06	1.85951e-05	7.65239e-06
NM	2.05604e-06	3.05036e-07	4.73808e-07	7.89967e-07	1.28821e-06	6.02677e-07	4.37922e-07	2.52307e-06	8.50858e-07	4.91155e-06	5.33555e-06	5.08668e-07	4.39439e-07	1.22007e-06	9.77996e-07	9.34688e-07	1.28717e-06	2.50557e-06	2.70878e-07	7.56195e-07	2.73523e-07	9.42985e-08	7.36654e-08	1.06559e-07	3.07879e-07	8.69086e-08	8.40718e-08	5.7767e-07	1.04102e-07	1.05935e-06	1.46415e-06	8.25077e-08	6.6836e-08	1.30152e-07	1.16871e-07	1.14862e-07	3.35509e-07	6.37547e-07	3.88896e-08	2.47484e-07	2.88949e-06	4.30845e-07	7.4696e-07	1.31044e-06	2.32442e-06	1.08585e-06	6.66839e-07	3.81327e-06	2.23807e-06
NN	4.77556e-06	4.44018e-07	5.77285e-06	3.86987e-06	7.93911e-07	5.09622e-06	1.69326e-06	9.81124e-07	3.62041e-06	1.86705e-06	6.43063e-07	1.72947e-05	1.57105e-06	2.55952e-06	3.31406e-06	4.44435e-06	2.99153e-06	1.61714e-06	2.68263e-07	1.09102e-06	4.78139e-07	1.81604e-07	7.39789e-07	4.54396e-07	2.04659e-07	5.42882e-07	2.72542e-07	2.59762e-07	4.85149e-07	4.32966e-07	1.30624e-07	5.70067e-06	2.33191e-07	3.98531e-07	4.18038e-07	5.63144e-07	6.43672e-07	3.69101e-07	3.7814e-08	1.8634e-07	7.2961e-06	8.40448e-07	1.03219e-05	6.79309e-06	1.30642e-06	9.64123e-06	4.49803e-06	2.21225e-06	1.01062e-05
NP	4.084e-06	2.10934e-07	1.54063e-06	2.00327e-06	5.48639e-07	2.00399e-06	6.40856e-07	9.16586e-07	1.59906e-06	1.52999e-06	3.12793e-07	8.79903e-07	2.76326e-05	9.8736e-07	1.43024e-06	2.03341e-06	1.59383e-06	1.67631e-06	1.8694e-07	5.27517e-07	4.75245e-07	1.09227e-07	2.01849e-07	2.37859e-07	1.11767e-07	2.89865e-07	7.72305e-08	1.28216e-07	2.17083e-07	2.03982e-07	5.39061e-08	1.55297e-07	4.33543e-06	1.63619e-07	2.04764e-07	3.98233e-07	2.55253e-07	2.4755e-07	2.45614e-08	7.41746e-08	5.31454e-06	3.75604e-07	2.34201e-06	3.08376e-06	7.76292e-07	2.66369e-06	1.05705e-06	1.35629e-06	4.18152e-06
NQ	4.73159e-06	2.74556e-07	2.98251e-06	5.37212e-06	6.30601e-07	2.35253e-06	1.66941e-06	1.07754e-06	4.24662e-06	2.14762e-06	8.38942e-07	2.14138e-06	1.31927e-06	1.16697e-05	4.26489e-06	2.62839e-06	2.22937e-06	1.66273e-06	2.64214e-07	7.70849e-07	3.67219e-07	9.25618e-08	3.73567e-07	6.7077e-07	1.21481e-07	2.16924e-07	4.31662e-07	4.47342e-07	4.83844e-07	3.87196e-07	1.39212e-07	2.73536e-07	2.10347e-07	2.6861e-06	4.69521e-07	3.06787e-07	3.32083e-07	2.51288e-07	3.78194e-08	1.16823e-07	8.11484e-06	5.32607e-07	4.92951e-06	8.78486e-06	1.01727e-06	3.95351e-06	3.25584e-06	2.01398e-06	1.25396e-05
NR	4.25525e-06	2.97977e-07	2.45629e-06	3.55844e-06	8.23272e-07	2.5664e-06	1.61716e-06	1.12913e-06	7.85981e-06	2.49737e-06	6.83365e-07	2.58955e-06	1.51344e-06	3.59288e-06	3.04529e-05	2.6436e-06	2.47351e-06	1.85113e-06	3.99625e-07	9.59727e-07	3.74972e-07	1.59496e-07	2.22586e-07	3.84216e-07	1.19883e-07	2.66418e-07	2.19351e-07	1.59776e-07	1.05185e-06	6.10921e-07	1.17685e-07	4.5535e-07	2.18332e-07	7.2352e-07	6.95207e-06	3.702e-07	2.97948e-07	2.2821e-07	6.17278e-08	1.30859e-07	6.06612e-06	5.93584e-07	3.19929e-06	5.13958e-06	1.39755e-06	4.27629e-06	3.7576e-06	2.20893e-06	2.0008e-05
NS	1.20546e-05	9.26217e-07	3.76317e-06	4.31298e-06	1.12639e-06	5.60211e-06	1.20511e-06	1.4378e-06	3.51961e-06	2.38956e-06	8.02484e-07	3.55376e-06	2.68647e-06	2.57845e-06	3.33967e-06	1.73287e-05	6.01975e-06	2.70618e-06	6.16218e-07	1.30516e-06	1.96901e-06	5.33933e-07	5.07392e-07	4.93972e-07	3.6389e-07	9.03149e-07	3.72717e-07	2.68318e-07	4.62611e-07	1.007e-06	1.90836e-07	7.0289e-07	4.07978e-07	3.9696e-07	4.01027e-07	4.14242e-06	1.1759e-06	5.08913e-07	6.43719e-08	3.81123e-07	1.53743e-05	1.45493e-06	6.53803e-06	6.42723e-06	1.60081e-06	8.88464e-06	2.73249e-06	2.22639e-06	9.41068e-06
NT	7.16996e-06	7.46141e-07	2.74384e-06	3.2752e-06	1.18681e-06	3.3289e-06	1.12491e-06	2.79626e-06	3.16882e-06	3.97122e-06	1.11268e-06	2.75615e-06	2.03971e-06	2.14553e-06	3.01872e-06	6.37725e-06	1.86108e-05	5.53721e-06	3.54772e-07	1.22032e-06	1.1381e-06	4.53006e-07	3.82927e-07	5.28545e-07	2.62529e-07	6.14386e-07	1.51416e-07	6.46272e-07	4.48544e-07	9.64584e-07	3.47535e-07	4.42972e-07	3.42962e-07	3.2203e-07	3.69534e-07	1.2792e-06	3.56979e-06	1.44119e-06	5.82677e-08	1.77547e-07	1.23085e-05	1.40823e-06	4.4865e-06	5.75218e-06	1.8344e-06	5.32942e-06	2.32831e-06	5.37321e-06	9.59824e-06
NV	8.90193e-06	1.17088e-06	1.24442e-06	2.25157e-06	2.56937e-06	1.85608e-06	9.12826e-07	1.2395e-05	2.13114e-06	9.86573e-06	2.08014e-06	1.48113e-06	1.80904e-06	1.75767e-06	2.18199e-06	2.3828e-06	4.70139e-06	3.05245e-05	4.57097e-07	1.50299e-06	1.1831e-06	4.77351e-07	2.14851e-07	3.17817e-07	8.2809e-07	2.58377e-07	1.52048e-07	2.7442e-06	2.92848e-07	2.01481e-06	5.26893e-07	2.34771e-07	2.83122e-07	3.25492e-07	3.01942e-07	4.12025e-07	1.35267e-06	9.35782e-06	1.39304e-07	3.36322e-07	1.13722e-05	2.70725e-06	2.03972e-06	3.6433e-06	3.50016e-06	2.63957e-06	1.89641e-06	2.32541e-05	5.75011e-06
NW	5.7869e-07	1.05714e-07	2.56608e-07	3.38775e-07	1.688e-06	3.43259e-07	5.14582e-07	4.1801e-07	2.60035e-07	1.13545e-06	2.20286e-07	1.80633e-07	1.90821e-07	2.69737e-07	4.54996e-07	3.82673e-07	3.467e-07	5.65624e-07	9.14413e-06	1.50256e-06	4.94277e-08	4.00468e-08	2.86342e-08	5.07722e-08	4.88101e-07	5.35846e-08	5.51504e-08	8.38023e-08	3.30593e-08	1.93489e-07	6.56018e-08	2.71427e-08	2.12475e-08	2.90265e-08	5.46516e-08	6.19676e-08	6.0966e-08	6.2317e-08	2.37854e-06	4.65428e-07	7.02135e-07	1.84602e-07	3.83607e-07	3.97207e-07	2.13744e-06	7.09897e-07	5.71447e-07	7.96051e-07	5.8699e-07
NY	2.0655e-06	3.45534e-07	8.95831e-07	1.0887e-06	6.06059e-06	1.00624e-06	2.16871e-06	1.50264e-06	1.03166e-06	2.90291e-06	6.59326e-07	1.01662e-06	7.55732e-07	8.39811e-07	1.38396e-06	1.29859e-06	1.11579e-06	1.7062e-06	1.57397e-06	1.74908e-05	2.17078e-07	1.24372e-07	1.12621e-07	1.56795e-07	1.3854e-06	1.359e-07	3.80779e-07	2.3003e-07	2.19401e-07	6.37852e-07	1.59598e-07	1.57066e-07	8.02029e-08	1.32924e-07	2.24392e-07	2.01647e-07	2.18387e-07	2.63125e-07	2.87291e-07	5.54442e-06	2.91792e-06	6.36138e-07	1.45959e-06	1.69541e-06	1.15178e-05	1.42824e-06	4.02054e-06	2.26086e-06	3.04617e-06
PA	8.70184e-05	3.07402e-06	6.00346e-06	1.04987e-05	2.47104e-06	1.36201e-05	2.29128e-06	5.94904e-06	7.60746e-06	8.64797e-06	2.69409e-06	4.30694e-06	6.45972e-06	5.74559e-06	6.47834e-06	1.59648e-05	1.00395e-05	1.27504e-05	7.86938e-07	2.84944e-06	4.20667e-06	5.20451e-07	2.92817e-07	4.42811e-07	1.69945e-07	8.68157e-07	1.93319e-07	5.91835e-07	2.97427e-07	7.38963e-07	2.13722e-07	2.91754e-07	6.03497e-07	3.28454e-07	2.96994e-07	8.61118e-07	6.40041e-07	8.06072e-07	5.39171e-08	1.73846e-07	1.91866e-05	7.78382e-07	3.1189e-06	4.72563e-06	1.14515e-06	4.05226e-06	1.26445e-06	2.16612e-06	5.06748e-06
PC	3.48075e-06	9.72001e-06	4.50685e-07	4.20165e-07	5.68461e-07	8.73058e-07	3.6965e-07	1.29449e-06	3.72666e-07	1.47403e-06	4.94015e-07	7.19213e-07	3.81517e-07	5.42751e-07	5.23205e-07	1.98101e-06	1.80245e-06	2.35588e-06	1.21412e-07	5.49329e-07	2.33112e-07	2.06222e-06	4.0754e-08	4.10786e-08	5.89513e-08	1.02666e-07	5.06679e-08	1.15634e-07	4.04407e-08	1.67133e-07	4.17146e-08	7.01264e-08	4.04937e-08	4.46433e-08	4.03438e-08	1.43604e-07	1.01378e-07	2.0701e-07	1.17669e-08	5.00411e-08	8.8101e-07	4.12006e-06	1.95952e-07	2.55839e-07	2.3811e-07	3.06097e-07	1.53105e-07	4.61264e-07	3.93865e-07
PD	5.39003e-06	3.37494e-07	4.70147e-05	1.08402e-05	8.40292e-07	4.36277e-06	1.67155e-06	8.86148e-07	3.02434e-06	1.81579e-06	5.19166e-07	4.77935e-06	2.50807e-06	3.35776e-06	2.71176e-06	4.23557e-06	3.07452e-06	1.57313e-06	2.73261e-07	1.00455e-06	2.34539e-07	5.64737e-08	2.6382e-06	6.48973e-07	7.94768e-08	2.7233e-07	1.62396e-07	7.71803e-08	2.26981e-07	1.56755e-07	3.88863e-08	3.78543e-07	2.33446e-07	2.06953e-07	1.60159e-07	3.04687e-07	1.7285e-07	1.91719e-07	2.79085e-08	7.54067e-08	4.0753e-06	2.27458e-07	1.3853e-05	5.7291e-06	5.82977e-07	3.09278e-06	1.21742e-06	6.90604e-07	3.77214e-06
PE	9.28317e-06	3.5259e-07	1.22272e-05	4.69257e-05	8.75678e-07	3.94193e-06	2.09555e-06	1.54432e-06	5.9146e-06	2.75479e-06	8.84556e-07	3.43017e-06	2.95066e-06	6.81072e-06	5.04087e-06	4.93068e-06	4.21552e-06	2.82943e-06	3.24985e-07	1.16208e-06	3.18593e-07	5.21396e-08	6.10193e-07	1.98916e-06	7.44377e-08	2.4078e-07	1.16513e-07	1.24382e-07	3.15784e-07	1.87785e-07	6.48467e-08	2.5163e-07	1.89382e-07	3.41315e-07	2.73799e-07	3.03898e-07	2.35347e-07	2.49746e-07	4.59851e-08	9.76122e-08	7.28894e-06	3.16697e-07	6.39791e-06	1.48584e-05	7.37597e-07	3.12595e-06	1.45808e-06	1.38692e-06	6.71477e-06
PF	3.21864e-06	6.12678e-07	1.28843e-06	1.29977e-06	3.37686e-05	1.15847e-06	1.49166e-06	4.40923e-06	8.44367e-07	1.00584e-05	2.21171e-06	9.32393e-07	1.16855e-06	9.22349e-07	1.39344e-06	1.63116e-06	1.78175e-06	4.73041e-06	2.33105e-06	9.58973e-06	2.56618e-07	1.95395e-07	5.54884e-08	7.30674e-08	2.51021e-06	8.90531e-08	2.75061e-07	3.87561e-07	1.09815e-07	6.57379e-07	2.38822e-07	7.35344e-08	1.0247e-07	6.36916e-08	6.63888e-08	1.09492e-07	1.32525e-07	3.69155e-07	1.3053e-07	7.77272e-07	1.08272e-06	1.97161e-07	5.03935e-07	6.02762e-07	9.80507e-06	4.99406e-07	5.74759e-07	1.51583e-06	8.13275e-07
PG	1.21551e-05	8.35526e-07	4.35834e-06	3.95079e-06	9.72706e-07	8.83688e-05	1.57276e-06	1.23639e-06	2.91398e-06	2.07654e-06	7.83939e-07	4.64384e-06	2.93655e-06	2.21914e-06	3.10381e-06	6.73203e-06	3.26898e-06	2.21893e-06	3.90539e-07	9.70702e-07	9.30275e-07	1.45777e-07	3.17732e-07	2.76559e-07	9.36224e-08	4.97201e-06	1.08026e-07	1.23275e-07	2.19656e-07	2.20692e-07	8.6549e-08	2.88971e-07	2.69817e-07	1.42844e-07	1.93186e-07	4.94068e-07	2.52082e-07	2.26967e-07	3.94384e-08	9.47432e-08	4.29443e-06	2.839e-07	2.30082e-06	2.16725e-06	5.31366e-07	2.42836e-05	7.57156e-07	6.60321e-07	2.78153e-06
PH	2.65034e-06	3.61308e-07	2.1616e-06	1.87126e-06	1.32123e-06	1.40489e-06	1.67148e-05	8.40187e-07	1.87261e-06	1.73641e-06	5.12498e-07	1.99738e-06	1.05356e-06	2.98593e-06	2.53101e-06	1.66621e-06	1.56624e-06	1.51865e-06	3.97601e-07	2.5298e-06	1.22924e-07	5.15368e-08	1.14003e-07	1.11727e-07	1.09502e-07	1.15341e-07	1.18912e-06	6.09134e-08	1.19647e-07	1.32287e-07	5.93874e-08	1.36424e-07	6.13349e-08	1.59314e-07	1.20592e-07	1.14101e-07	8.78796e-08	1.15045e-07	3.21763e-08	2.89493e-07	1.17418e-06	1.54445e-07	1.3757e-06	9.11202e-07	6.54139e-07	7.01197e-07	4.18286e-06	4.40351e-07	1.53472e-06
PI	7.03657e-06	1.23055e-06	1.05682e-06	1.77766e-06	4.58778e-06	1.26495e-06	1.0825e-06	5.03181e-05	1.6937e-06	2.23344e-05	4.21457e-06	1.12472e-06	1.48033e-06	1.5771e-06	2.48802e-06	1.96181e-06	4.74069e-06	2.77649e-05	7.28002e-07	2.30234e-06	4.40489e-07	1.31481e-07	7.42927e-08	1.1817e-07	2.92602e-07	1.08736e-07	7.31155e-08	3.41782e-06	1.28341e-07	1.92216e-06	4.00381e-07	8.84357e-08	1.67373e-07	1.13161e-07	1.0995e-07	1.72542e-07	2.93997e-07	1.74187e-06	3.78841e-08	1.66518e-07	2.17692e-06	3.53327e-07	5.63267e-07	9.08663e-07	1.58684e-06	6.55608e-07	5.01213e-07	1.08662e-05	1.40824e-06
PK	6.87848e-06	3.20017e-07	3.82023e-06	6.10227e-06	7.90565e-07	3.32889e-06	1.61162e-06	1.72495e-06	3.45554e-05	2.99733e-06	9.50298e-07	3.1572e-06	2.85066e-06	5.35456e-06	1.07091e-05	3.65491e-06	3.55675e-06	2.72949e-06	3.06309e-07	1.11672e-06	2.32865e-07	5.06075e-08	2.91975e-07	2.96521e-07	5.91967e-08	1.90439e-07	1.04457e-07	9.48266e-08	1.33034e-06	1.63339e-07	6.45416e-08	1.99389e-07	1.55644e-07	2.18568e-07	4.43695e-07	1.83855e-07	1.74824e-07	1.85627e-07	2.62234e-08	8.70536e-08	3.59972e-06	2.79112e-07	2.07494e-06	3.39608e-06	5.3037e-07	1.86401e-06	1.04251e-06	1.09224e-06	1.62253e-05
PL	9.00859e-06	1.38089e-06	2.18175e-06	3.40977e-06	9.83267e-06	2.40913e-06	2.01734e-06	2.21674e-05	3.4441e-06	8.97208e-05	8.69153e-06	2.34077e-06	2.44726e-06	3.99856e-06	4.96959e-06	3.12184e-06	5.47322e-06	2.00941e-05	1.81002e-06	4.63368e-06	4.90555e-07	2.7333e-07	1.38445e-07	1.97287e-07	8.38931e-07	1.90706e-07	1.24649e-07	1.82452e-06	1.99588e-07	6.20971e-06	7.3573e-07	1.4397e-07	2.00172e-07	3.38515e-07	2.25134e-07	2.50271e-07	3.56796e-07	1.48946e-06	9.71059e-08	4.30322e-07	3.23898e-06	4.83141e-07	1.16462e-06	1.71666e-06	3.57248e-06	1.12069e-06	9.24932e-07	7.01874e-06	2.83153e-06
PM	3.47509e-06	1.26401e-06	6.5358e-07	1.02555e-06	2.18167e-06	9.90413e-07	6.74947e-07	4.82325e-06	1.05898e-06	1.03581e-05	1.24321e-05	7.0375e-07	6.56135e-07	1.54547e-06	1.16514e-06	1.40595e-06	2.6133e-06	4.22324e-06	3.48334e-07	1.13841e-06	1.93422e-07	6.34542e-08	4.71711e-08	7.71687e-08	1.5458e-07	1.19119e-07	4.3816e-08	3.35609e-07	5.95401e-08	6.54849e-07	8.50254e-07	5.37812e-08	6.52278e-08	9.90885e-08	5.29597e-08	9.04961e-08	1.2312e-07	3.30523e-07	2.37894e-08	8.57947e-08	9.63644e-07	1.21998e-07	3.26184e-07	4.44781e-07	6.83772e-07	3.39689e-07	2.72561e-07	1.5214e-06	8.70089e-07
PN	3.69645e-06	8.35702e-07	5.21985e-06	3.09117e-06	8.47478e-07	3.92044e-06	2.00076e-06	1.13713e-06	2.82709e-06	1.69194e-06	5.33914e-07	2.66204e-05	1.38152e-06	2.40005e-06	3.11157e-06	4.03237e-06	3.14264e-06	1.51486e-06	2.35581e-07	1.28921e-06	1.6901e-07	7.60005e-08	3.31843e-07	2.07948e-07	5.93618e-08	2.43952e-07	2.9154e-07	8.64657e-08	1.90722e-07	1.73445e-07	3.92971e-08	1.70582e-06	1.54135e-07	1.73373e-07	1.71781e-07	2.80119e-07	2.79077e-07	2.5909e-07	1.81614e-08	9.41451e-08	1.97219e-06	2.50336e-07	2.44644e-06	1.75334e-06	4.38193e-07	2.06476e-06	1.07869e-06	5.44538e-07	2.70689e-06
PP	5.84148e-06	2.87546e-07	2.34964e-06	2.89019e-06	7.90679e-07	2.54004e-06	8.46835e-07	1.1671e-06	2.20264e-06	2.07833e-06	5.67043e-07	1.36452e-06	4.15996e-05	1.62727e-06	2.10506e-06	3.34388e-06	2.52733e-06	2.53722e-06	3.30825e-07	7.09772e-07	3.8419e-07	3.48826e-07	2.23608e-07	2.22283e-07	6.4773e-08	2.14298e-07	8.7123e-08	1.10405e-07	1.45678e-07	1.64375e-07	4.3308e-08	1.23284e-07	3.75334e-06	1.40018e-07	1.21445e-07	2.94786e-07	1.80919e-07	2.78748e-07	3.17509e-08	6.06029e-08	2.77324e-06	1.5395e-07	1.41845e-06	1.55185e-06	4.304e-07	1.51264e-06	5.12891e-07	6.99861e-07	2.13364e-06
PQ	6.12529e-06	4.25743e-07	3.92398e-06	7.06031e-06	8.35828e-07	2.51843e-06	2.27081e-06	1.69446e-06	5.13152e-06	3.31253e-06	1.6211e-06	3.06652e-06	1.73782e-06	2.6522e-05	5.18783e-06	3.29077e-06	3.06177e-06	2.71164e-06	3.27765e-07	1.02935e-06	2.4185e-07	1.05781e-07	2.31354e-07	4.40868e-07	7.80859e-08	1.77199e-07	1.73758e-07	1.01443e-07	2.3622e-07	2.68077e-07	1.22406e-07	1.9652e-07	1.80606e-07	1.84252e-06	2.39943e-07	2.15799e-07	1.84776e-07	2.29402e-07	2.96503e-08	9.32133e-08	3.1768e-06	2.0319e-07	2.22015e-06	3.14277e-06	5.21645e-07	1.40701e-06	9.68522e-07	9.46743e-07	4.30979e-06
PR	5.79987e-06	4.53284e-07	2.94851e-06	4.71933e-06	1.13149e-06	3.00196e-06	2.23136e-06	1.98779e-06	1.10197e-05	4.09894e-06	1.02206e-06	3.21506e-06	2.16267e-06	5.15839e-06	5.9198e-05	3.45055e-06	3.60407e-06	2.72453e-06	5.6705e-07	1.51124e-06	3.01508e-07	8.19439e-08	1.77549e-07	2.65795e-07	8.25017e-08	1.77639e-07	1.64247e-07	1.41283e-07	6.43457e-07	2.21888e-07	7.16217e-08	2.43508e-07	1.44005e-07	2.58752e-07	2.72654e-06	2.27751e-07	2.14956e-07	2.17088e-07	4.01732e-08	1.2056e-07	3.14293e-06	3.43963e-07	1.66966e-06	2.52989e-06	6.94166e-07	2.00395e-06	1.20167e-06	1.20152e-06	7.66703e-06
PS	1.52213e-05	1.58616e-06	4.58005e-06	4.97891e-06	1.45687e-06	6.7975e-06	1.66608e-06	1.85371e-06	3.58978e-06	2.95063e-06	1.10051e-06	4.82254e-06	3.42221e-06	3.20565e-06	3.65497e-06	3.3519e-05	9.96845e-06	3.43613e-06	4.74837e-07	1.57328e-06	7.88548e-07	3.88286e-07	3.35982e-07	3.47874e-07	9.71216e-08	4.53639e-07	1.21365e-07	1.21139e-07	2.22878e-07	1.99664e-07	8.03525e-08	4.51153e-07	2.75576e-07	1.88522e-07	2.0706e-07	1.4016e-06	5.6812e-07	2.40108e-07	3.94767e-08	1.12385e-07	4.87091e-06	5.15224e-07	2.49067e-06	2.62539e-06	6.7821e-07	2.72338e-06	9.73375e-07	9.14201e-07	3.27676e-06
PT	9.51575e-06	1.53917e-06	3.57185e-06	4.31556e-06	1.54144e-06	3.42314e-06	1.45464e-06	3.95388e-06	3.46228e-06	5.17391e-06	1.71074e-06	3.44843e-06	3.65868e-06	2.78573e-06	3.53545e-06	1.04246e-05	4.33587e-05	7.43025e-06	4.60562e-07	1.49949e-06	4.73457e-07	1.85782e-07	2.43849e-07	2.43115e-07	1.20527e-07	2.76217e-07	1.22502e-07	2.53065e-07	2.02069e-07	3.52706e-07	1.23398e-07	2.24091e-07	2.38935e-07	1.70315e-07	2.13121e-07	6.05607e-07	1.87808e-06	5.23886e-07	4.59646e-08	1.03491e-07	3.69331e-06	4.22949e-07	1.77768e-06	2.16274e-06	7.49324e-07	1.62095e-06	8.73965e-07	1.70286e-06	2.90656e-06
PV	1.41007e-05	2.20903e-06	1.95498e-06	3.33134e-06	4.33833e-06	2.38419e-06	1.42706e-06	2.54837e-05	2.89437e-06	1.83134e-05	3.54607e-06	1.7963e-06	2.65494e-06	2.64891e-06	3.48626e-06	3.60796e-06	7.5786e-06	6.06457e-05	7.76065e-07	2.43412e-06	9.55968e-07	3.19775e-07	1.29144e-07	1.99055e-07	3.74945e-07	1.79799e-07	1.27248e-07	2.0059e-06	1.95405e-07	1.51271e-06	3.67941e-07	1.50517e-07	2.18796e-07	2.11894e-07	1.67423e-07	3.06342e-07	4.6459e-07	3.9195e-06	6.30724e-08	1.9452e-07	4.23398e-06	9.32899e-07	9.52072e-07	1.59379e-06	1.60988e-06	1.03842e-06	8.00471e-07	7.48178e-06	2.35745e-06
PW	8.15513e-07	1.49995e-07	4.09823e-07	5.52877e-07	2.21222e-06	4.03462e-07	7.13513e-07	7.81123e-07	3.69183e-07	1.77505e-06	4.93655e-07	3.40983e-07	3.34475e-07	3.65829e-07	6.72827e-07	5.8826e-07	5.06277e-07	9.67421e-07	1.83222e-05	2.37717e-06	5.16825e-08	3.71424e-08	1.94128e-08	3.02129e-08	2.28171e-07	3.32244e-08	4.34696e-08	4.71138e-08	3.78086e-08	1.44779e-07	2.80728e-08	4.80021e-08	2.16521e-08	2.14331e-08	3.65916e-08	5.30099e-08	2.97256e-08	5.55502e-08	1.01636e-06	3.03756e-07	4.03082e-07	6.82493e-08	2.1356e-07	2.5638e-07	1.02966e-06	2.34456e-07	3.00771e-07	3.21796e-07	2.83566e-07
PY	2.71816e-06	5.44838e-07	1.14994e-06	1.37834e-06	9.71373e-06	1.13759e-06	3.09682e-06	2.4764e-06	1.23853e-06	5.05449e-06	1.22937e-06	1.29345e-06	9.1031e-07	1.14305e-06	1.80173e-06	1.64461e-06	1.98367e-06	2.75495e-06	2.1671e-06	3.13509e-05	1.91414e-07	1.46958e-07	7.08279e-08	9.2859e-08	7.45901e-07	1.22404e-07	5.53181e-07	1.66486e-07	1.3504e-07	3.74839e-07	1.12656e-07	9.6326e-08	7.12746e-08	9.55065e-08	1.02156e-07	1.15721e-07	9.80353e-08	2.04522e-07	1.49132e-07	3.18267e-06	1.1516e-06	2.15848e-07	5.97595e-07	7.94354e-07	3.72816e-06	5.36758e-07	1.21424e-06	1.10802e-06	9.74855e-07
QA	5.08231e-05	1.67746e-06	5.37968e-06	9.24491e-06	1.74721e-06	8.40433e-06	1.94042e-06	3.64114e-06	6.99286e-06	6.27489e-06	1.96082e-06	3.44538e-06	4.00324e-06	5.29735e-06	6.75733e-06	9.7398e-06	6.12818e-06	7.90337e-06	5.76869e-07	1.69188e-06	3.22366e-06	2.6121e-07	2.97194e-07	5.42846e-07	1.84196e-07	6.47034e-07	1.37496e-07	2.9209e-07	3.82258e-07	5.31668e-07	1.64174e-07	2.23371e-07	3.90368e-07	3.38217e-07	3.23274e-07	6.70222e-07	4.38938e-07	5.82745e-07	6.37979e-08	1.46384e-07	2.93716e-05	1.53314e-06	3.20459e-06	5.40266e-06	1.31452e-06	5.05484e-06	1.60028e-06	3.03941e-06	7.27468e-06
QC	2.08071e-06	5.4904e-06	2.68238e-07	3.32256e-07	3.58506e-07	5.68652e-07	2.54536e-07	6.53687e-07	3.154e-07	9.55252e-07	2.8601e-07	5.54476e-07	2.64285e-07	3.2554e-07	4.25578e-07	9.50507e-07	9.79873e-07	1.50535e-06	1.2607e-07	3.38133e-07	2.35623e-07	1.31588e-06	3.46463e-08	4.98866e-08	4.53094e-08	5.53954e-08	4.81545e-08	9.27624e-08	4.08619e-08	1.31894e-07	5.24296e-08	5.62262e-08	2.79065e-08	3.79743e-08	8.30939e-08	1.36132e-07	1.56333e-07	1.46637e-07	9.36572e-09	5.62738e-08	1.36819e-06	5.06601e-06	1.81932e-07	2.84036e-07	2.88136e-07	3.70671e-07	1.91313e-07	4.8491e-07	4.1634e-07
QD	8.34856e-06	3.13764e-07	2.70268e-05	1.18058e-05	5.63629e-07	4.6286e-06	1.45761e-06	8.32886e-07	4.65605e-06	1.65979e-06	5.13623e-07	4.58558e-06	1.94638e-06	3.9298e-06	4.00168e-06	3.94433e-06	3.27611e-06	1.38516e-06	1.88712e-07	8.56286e-07	2.40588e-07	8.11417e-08	3.32971e-06	7.57659e-07	7.9132e-08	2.69162e-07	1.3243e-07	7.97658e-08	3.00082e-07	1.44208e-07	4.20435e-08	4.25699e-07	1.87e-07	2.2734e-07	2.19154e-07	3.75191e-07	2.45153e-07	1.40106e-07	1.96143e-08	8.51343e-08	7.4026e-06	2.76069e-07	1.92218e-05	8.93493e-06	6.04399e-07	3.85159e-06	2.01325e-06	7.98704e-07	6.52823e-06
QE	1.11241e-05	2.82347e-07	1.03363e-05	3.39815e-05	6.94067e-07	3.94579e-06	1.56439e-06	1.22526e-06	7.26605e-06	2.62829e-06	7.39858e-07	3.20568e-06	2.4159e-06	6.80515e-06	6.322e-06	4.53617e-06	3.694e-06	2.24988e-06	3.12136e-07	8.91306e-07	3.23386e-07	5.20767e-08	6.66988e-07	3.11919e-06	7.26497e-08	2.21093e-07	1.0694e-07	1.11648e-07	4.26145e-07	1.85336e-07	8.32319e-08	2.17402e-07	3.13988e-07	3.97074e-07	3.05288e-07	3.23223e-07	2.42001e-07	1.56597e-07	2.64385e-08	9.40627e-08	9.06043e-06	3.42651e-07	7.19632e-06	2.02898e-05	7.96143e-07	3.26159e-06	1.80648e-06	1.36714e-06	9.82382e-06
QF	2.42691e-06	3.61387e-07	7.00107e-07	1.03635e-06	2.01882e-05	9.03769e-07	1.24387e-06	2.84569e-06	9.45729e-07	6.68865e-06	1.41914e-06	6.45734e-07	7.85126e-07	7.45791e-07	1.16011e-06	1.02664e-06	1.19127e-06	3.0926e-06	2.37841e-06	5.5846e-06	1.48304e-07	1.16176e-07	5.03591e-08	8.18277e-08	2.10667e-06	7.34149e-08	1.20257e-07	2.90576e-07	7.89131e-08	6.33572e-07	1.74044e-07	5.9119e-08	8.35475e-08	6.96357e-08	7.65145e-08	8.82012e-08	1.02087e-07	2.87253e-07	1.75905e-07	7.53626e-07	1.45063e-06	3.75221e-07	4.63743e-07	5.86783e-07	1.30601e-05	6.6056e-07	9.29073e-07	1.97224e-06	1.02912e-06
QG	8.37296e-06	4.68906e-07	4.03777e-06	3.57752e-06	6.93255e-07	6.65036e-05	1.24701e-06	1.00453e-06	3.39749e-06	1.6971e-06	6.33991e-07	4.58499e-06	2.22864e-06	2.47349e-06	3.32449e-06	4.56441e-06	2.47174e-06	1.69868e-06	2.83375e-07	6.76297e-07	5.73855e-07	1.13612e-07	3.76032e-07	2.75366e-07	7.98414e-08	5.11623e-06	1.76172e-07	1.07283e-07	2.82506e-07	1.68553e-07	5.70145e-08	3.08646e-07	2.12024e-07	1.7751e-07	2.38878e-07	3.54584e-07	2.77523e-07	1.45533e-07	3.85904e-08	1.0137e-07	5.66237e-06	3.67257e-07	3.00653e-06	2.39239e-06	6.49874e-07	4.04209e-05	1.06323e-06	7.34508e-07	3.74878e-06
QH	2.34729e-06	2.00621e-07	1.55178e-06	1.64428e-06	8.49532e-07	1.29887e-06	9.00992e-06	6.48651e-07	1.7276e-06	1.45546e-06	3.62654e-07	1.46184e-06	6.4544e-07	1.48895e-06	2.32258e-06	1.23658e-06	9.89532e-07	9.68866e-07	4.00239e-07	1.38358e-06	1.27066e-07	3.04984e-08	1.26372e-07	1.28914e-07	1.06714e-07	9.26201e-08	7.8323e-07	7.02379e-08	1.75109e-07	1.57665e-07	3.60451e-08	1.51542e-07	5.15961e-08	1.76103e-07	1.56636e-07	1.4359e-07	9.3863e-08	7.85535e-08	7.29293e-08	2.02145e-07	1.47962e-06	4.36408e-07	1.40173e-06	1.199e-06	8.10279e-07	1.02413e-06	7.82847e-06	5.90323e-07	2.03823e-06
QI	5.25076e-06	7.07595e-07	9.82956e-07	1.93556e-06	2.64153e-06	1.12042e-06	8.91261e-07	2.49604e-05	1.96341e-06	1.42212e-05	2.89593e-06	9.41249e-07	1.17744e-06	1.59926e-06	2.49405e-06	1.57504e-06	3.10122e-06	1.72054e-05	6.03096e-07	1.58352e-06	3.73644e-07	1.00673e-07	8.99645e-08	1.68572e-07	2.53511e-07	1.44479e-07	7.62809e-08	3.20935e-06	1.33138e-07	1.40121e-06	2.60052e-07	9.45898e-08	2.0563e-07	1.48872e-07	1.4973e-07	1.75065e-07	3.82439e-07	1.80551e-06	5.40334e-08	1.66912e-07	2.95214e-06	5.53562e-07	6.46888e-07	1.19063e-06	2.01823e-06	7.28956e-07	6.09519e-07	1.75768e-05	2.36154e-06
QK	8.43903e-06	2.70536e-07	4.09024e-06	7.33472e-06	6.70475e-07	4.03864e-06	1.72899e-06	1.523e-06	2.77436e-05	2.92587e-06	7.82231e-07	3.20071e-06	2.17708e-06	5.55116e-06	1.18978e-05	3.76716e-06	3.36364e-06	2.29634e-06	2.64154e-07	9.1869e-07	2.80538e-07	5.82225e-08	2.38578e-07	5.24456e-07	6.70591e-08	2.57085e-07	1.30233e-07	1.19621e-07	1.92545e-06	2.09263e-07	6.44779e-08	2.60966e-07	1.57041e-07	3.25467e-07	7.52071e-07	2.73317e-07	2.75992e-07	1.79992e-07	3.25035e-08	1.11712e-07	5.34092e-06	3.45993e-07	2.5957e-06	4.74888e-06	6.70691e-07	2.67308e-06	1.74175e-06	1.49613e-06	2.39794e-05
QL	8.98311e-06	9.62917e-07	1.94537e-06	3.68297e-06	6.1184e-06	2.08621e-06	1.75675e-06	1.35048e-05	4.00704e-06	5.44674e-05	5.98725e-06	1.81011e-06	1.85056e-06	3.30801e-06	4.76805e-06	2.92054e-06	3.96795e-06	1.24878e-05	1.31025e-06	3.15435e-06	5.14131e-07	1.3953e-07	1.52924e-07	3.44332e-07	6.15286e-07	1.77594e-07	1.33397e-07	1.33576e-06	2.87959e-07	6.30743e-06	6.28135e-07	2.45492e-07	2.1815e-07	2.374e-07	2.7933e-07	2.25562e-07	3.44838e-07	1.10189e-06	1.06575e-07	3.80235e-07	4.77182e-06	8.08267e-07	1.26389e-06	2.09266e-06	4.66357e-06	1.44724e-06	1.37145e-06	9.73424e-06	4.60476e-06
QM	2.44192e-06	3.19223e-07	5.47983e-07	9.84604e-07	1.34508e-06	6.65991e-07	4.13262e-07	2.71313e-06	1.16064e-06	5.64082e-06	5.70941e-06	5.21981e-07	4.62743e-07	1.08541e-06	1.22449e-06	9.09635e-07	1.28011e-06	2.59595e-06	5.73782e-07	7.32195e-07	1.46725e-07	3.642e-08	4.07519e-08	1.11323e-07	2.03854e-07	6.1523e-08	4.43609e-08	2.92338e-07	7.7466e-08	6.47503e-07	5.09352e-07	4.66521e-08	5.23068e-08	1.44264e-07	7.43336e-08	1.1173e-07	1.12849e-07	2.64341e-07	2.69522e-08	7.17586e-08	1.53257e-06	6.85575e-07	3.706e-07	6.37569e-07	1.44191e-06	4.60611e-07	3.84599e-07	2.09361e-06	1.40498e-06
QN	5.16449e-06	4.5557e-07	4.76364e-06	3.87561e-06	6.84896e-07	4.65687e-06	1.61038e-06	8.11434e-07	4.03128e-06	1.65706e-06	4.71442e-07	1.46672e-05	1.21907e-06	2.69515e-06	3.49238e-06	3.76921e-06	3.19385e-06	1.38308e-06	2.21244e-07	9.42841e-07	1.95759e-07	7.43901e-08	5.21038e-07	2.58524e-07	6.8808e-08	2.64695e-07	1.42338e-07	8.4968e-08	2.64486e-07	1.70918e-07	4.54329e-08	1.48941e-06	1.07077e-07	1.97241e-07	1.97659e-07	3.13942e-07	2.4094e-07	1.61742e-07	2.44113e-08	1.02852e-07	3.25028e-06	3.1156e-07	3.46562e-06	2.84993e-06	5.88182e-07	3.29273e-06	1.60467e-06	7.3971e-07	4.34142e-06
QP	3.81243e-06	2.36143e-07	1.82361e-06	2.22564e-06	5.69306e-07	2.20351e-06	6.29175e-07	8.2251e-07	1.83395e-06	1.53639e-06	3.40127e-07	9.83626e-07	2.89598e-05	1.06511e-06	2.02411e-06	2.30446e-06	2.03482e-06	1.69389e-06	2.12427e-07	5.05811e-07	2.41434e-07	7.46693e-08	1.80888e-07	2.38531e-07	5.32526e-08	1.55279e-07	6.10823e-08	1.05036e-07	1.84035e-07	1.43223e-07	3.96096e-08	1.02373e-07	2.88684e-06	1.32724e-07	1.41758e-07	2.17468e-07	1.54782e-07	2.22089e-07	1.94498e-08	4.87614e-08	2.5541e-06	1.54587e-07	1.30091e-06	1.706e-06	4.12387e-07	1.45013e-06	5.61655e-07	7.33865e-07	2.35931e-06
QQ	7.05693e-06	2.94959e-07	3.72441e-06	7.44389e-06	6.83926e-07	2.79585e-06	1.82196e-06	1.13113e-06	6.26171e-06	2.74341e-06	9.18338e-07	2.56534e-06	1.39427e-06	1.36486e-05	5.97188e-06	3.49511e-06	2.96627e-06	2.07908e-06	2.67595e-07	7.73098e-07	2.28543e-07	6.21468e-08	2.62707e-07	4.76942e-07	8.51189e-08	1.41029e-07	1.4415e-07	1.24837e-07	3.85353e-07	2.75405e-07	1.62767e-07	1.83589e-07	1.34133e-07	1.0675e-06	3.42751e-07	2.62572e-07	1.9673e-07	2.10372e-07	2.45757e-08	1.42109e-07	4.77557e-06	3.25746e-07	2.70395e-06	4.5898e-06	5.74794e-07	2.02014e-06	1.60764e-06	1.11311e-06	7.1997e-06
QR	6.18032e-06	3.13669e-07	2.97242e-06	5.19716e-06	8.29005e-07	2.77085e-06	1.99121e-06	1.51401e-06	1.02757e-05	3.27868e-06	9.37965e-07	2.516e-06	1.60286e-06	4.57595e-06	3.49264e-05	3.0649e-06	2.70406e-06	2.13207e-06	4.42671e-07	1.20321e-06	2.7483e-07	5.99665e-08	1.7186e-07	3.45776e-07	8.13891e-08	1.76376e-07	1.55691e-07	1.31387e-07	7.15938e-07	2.55441e-07	6.55397e-08	1.92571e-07	1.54817e-07	3.63143e-07	2.50078e-06	2.41626e-07	2.04775e-07	1.91969e-07	3.79872e-08	1.18717e-07	4.32471e-06	4.26736e-07	1.92923e-06	3.64788e-06	7.69509e-07	2.15605e-06	2.40047e-06	1.46072e-06	1.02523e-05
QS	1.08128e-05	9.54525e-07	3.91933e-06	4.93079e-06	9.89353e-07	5.2734e-06	1.29907e-06	1.45559e-06	3.93697e-06	2.5181e-06	8.38027e-07	3.60089e-06	2.44556e-06	2.97787e-06	3.76874e-06	1.67699e-05	6.67343e-06	2.67852e-06	3.94872e-07	1.16885e-06	6.3545e-07	2.11318e-07	2.94839e-07	4.12542e-07	1.22796e-07	3.73633e-07	1.49831e-07	1.38447e-07	2.86177e-07	2.6581e-07	1.19465e-07	3.13219e-07	3.29528e-07	2.85622e-07	2.83863e-07	1.83626e-06	6.35817e-07	2.58989e-07	4.73349e-08	1.49963e-07	7.14247e-06	6.74635e-07	3.07423e-06	3.34681e-06	8.26931e-07	3.30305e-06	1.24707e-06	1.16764e-06	4.70424e-06
QT	7.28213e-06	7.85201e-07	2.72515e-06	3.9081e-06	1.06142e-06	2.69806e-06	1.18336e-06	2.68228e-06	3.94471e-06	3.44911e-06	1.18384e-06	2.65705e-06	1.93783e-06	2.49481e-06	3.46875e-06	6.00511e-06	1.78104e-05	5.11806e-06	3.37317e-07	1.19321e-06	4.83937e-07	1.59041e-07	2.08916e-07	3.61463e-07	2.69402e-07	2.35748e-07	1.80621e-07	3.15487e-07	2.81508e-07	3.11951e-07	1.29332e-07	2.21936e-07	2.96967e-07	2.96732e-07	2.35894e-07	6.70423e-07	2.96078e-06	5.7501e-07	3.08376e-08	1.16024e-07	4.57315e-06	5.61235e-07	1.96718e-06	2.64509e-06	8.33446e-07	1.85261e-06	1.05303e-06	2.03112e-06	4.43846e-06
QV	9.72803e-06	1.20231e-06	1.34772e-06	2.7698e-06	2.52439e-06	2.00165e-06	1.07446e-06	1.46599e-05	2.64661e-06	1.17664e-05	2.67448e-06	1.41317e-06	1.92883e-06	2.07942e-06	2.83459e-06	2.51101e-06	4.92538e-06	3.46533e-05	5.27271e-07	1.83258e-06	6.82672e-07	1.75135e-07	1.13915e-07	2.41037e-07	2.67375e-07	1.3551e-07	1.07557e-07	1.39676e-06	2.12969e-07	1.0353e-06	2.2957e-07	1.27508e-07	2.15773e-07	2.75494e-07	2.14861e-07	2.35372e-07	5.04728e-07	2.82315e-06	5.20222e-08	2.05326e-07	6.21796e-06	8.85536e-07	9.37852e-07	2.13388e-06	2.44486e-06	1.20877e-06	9.84597e-07	1.05957e-05	3.06137e-06
QW	7.9671e-07	1.09439e-07	2.39787e-07	3.1944e-07	1.47299e-06	3.33198e-07	3.66474e-07	4.96959e-07	3.35471e-07	1.25358e-06	2.68413e-07	2.10821e-07	1.89104e-07	3.2516e-07	5.56729e-07	3.93572e-07	3.307e-07	6.28859e-07	1.13027e-05	1.53319e-06	3.92723e-08	1.21757e-07	1.75312e-08	2.64982e-08	1.6803e-07	4.46861e-08	2.89285e-08	5.31231e-08	2.48166e-08	1.11421e-07	2.35829e-08	2.64816e-08	1.56015e-08	2.57291e-08	3.61907e-08	3.00161e-08	2.86278e-08	5.8706e-08	1.16606e-06	1.74236e-07	4.33044e-07	9.69915e-08	1.75245e-07	2.3776e-07	1.25208e-06	2.47256e-07	3.87808e-07	3.88627e-07	3.98801e-07
QY	2.23207e-06	3.08217e-07	8.28931e-07	1.16165e-06	5.98138e-06	8.60975e-07	2.31458e-06	1.33754e-06	1.24899e-06	3.18806e-06	7.34162e-07	8.42923e-07	6.65876e-07	8.69768e-07	1.51965e-06	1.27252e-06	1.04758e-06	1.77881e-06	1.69785e-06	1.75452e-05	1.3052e-07	6.51038e-08	7.69343e-08	1.03999e-07	6.44673e-07	7.33371e-08	3.52611e-07	1.45858e-07	1.48119e-07	3.45584e-07	6.12817e-08	8.80335e-08	6.49564e-08	7.08892e-08	1.51374e-07	1.03435e-07	9.942e-08	1.53577e-07	1.81732e-07	2.58924e-06	1.56761e-06	2.55918e-07	5.93957e-07	7.93521e-07	4.76343e-06	6.06411e-07	1.7549e-06	1.16993e-06	1.46648e-06
RA	6.24987e-05	2.27992e-06	6.32662e-06	1.03459e-05	2.33229e-06	9.76303e-06	2.67701e-06	4.69922e-06	9.00093e-06	8.06236e-06	2.25736e-06	4.0377e-06	4.865e-06	5.94589e-06	1.22619e-05	1.06032e-05	7.10603e-06	1.02344e-05	8.35974e-07	2.1946e-06	5.29113e-06	3.76211e-07	4.46655e-07	7.07717e-07	2.57591e-07	8.35238e-07	2.48455e-07	4.68819e-07	7.00537e-07	8.41177e-07	2.35645e-07	3.65766e-07	6.07599e-07	4.6102e-07	6.32487e-07	1.13115e-06	6.50134e-07	9.72133e-07	6.45238e-08	2.69574e-07	2.29179e-05	1.02289e-06	3.08227e-06	4.75705e-06	1.36936e-06	4.38283e-06	1.67252e-06	2.81664e-06	6.56979e-06
RC	2.43193e-06	5.95507e-06	3.18364e-07	5.11713e-07	4.51876e-07	8.4377e-07	3.08541e-07	7.20915e-07	4.39332e-07	1.1889e-06	3.49779e-07	3.69594e-07	2.57479e-07	3.31756e-07	5.9462e-07	1.47905e-06	9.28809e-07	1.92617e-06	1.38659e-07	4.65605e-07	3.53901e-07	2.3723e-06	5.06661e-08	5.29799e-08	6.84485e-08	8.88111e-08	6.14607e-08	1.83561e-07	6.85354e-08	1.89274e-07	5.59709e-08	7.15959e-08	5.08689e-08	6.16782e-08	8.22613e-08	1.61794e-07	1.92494e-07	2.5952e-07	1.41226e-08	7.37474e-08	9.49963e-07	3.9132e-06	1.89952e-07	2.14218e-07	2.34545e-07	4.16721e-07	1.86027e-07	4.53771e-07	4.10776e-07
RD	9.82428e-06	9.64324e-07	3.47844e-05	1.41332e-05	9.57718e-07	6.4483e-06	2.51961e-06	1.2563e-06	6.39664e-06	2.70117e-06	8.18773e-07	6.58448e-06	3.01053e-06	5.50003e-06	6.12729e-06	5.72896e-06	4.07923e-06	2.1304e-06	3.5889e-07	1.24952e-06	4.80452e-07	1.19087e-07	4.13797e-06	1.32372e-06	1.17553e-07	4.65078e-07	2.7523e-07	1.43896e-07	5.22013e-07	2.67913e-07	7.82344e-08	8.02537e-07	3.15666e-07	4.66735e-07	4.38168e-07	6.6016e-07	3.70945e-07	2.19562e-07	4.40749e-08	2.0887e-07	6.42363e-06	3.15735e-07	1.84646e-05	7.68442e-06	8.48748e-07	4.32426e-06	2.34185e-06	1.02365e-06	6.22772e-06
RE	1.72074e-05	5.13437e-07	1.40007e-05	4.54178e-05	1.44619e-06	6.08753e-06	3.2305e-06	2.26816e-06	1.23128e-05	4.59593e-06	1.33494e-06	4.89424e-06	3.64629e-06	1.03578e-05	1.20154e-05	6.94663e-06	6.01958e-06	4.15534e-06	5.68458e-07	1.73983e-06	7.19784e-07	1.04535e-07	1.12388e-06	4.44698e-06	1.51164e-07	4.11087e-07	2.57515e-07	2.54406e-07	8.79144e-07	5.60109e-07	1.29687e-07	4.4761e-07	3.96867e-07	9.70242e-07	7.48777e-07	6.35526e-07	4.81943e-07	4.0605e-07	6.5491e-08	2.10608e-07	9.95426e-06	4.03766e-07	7.53852e-06	1.85396e-05	1.05967e-06	3.75724e-06	2.43851e-06	1.84616e-06	1.10951e-05
RF	2.80285e-06	4.82694e-07	7.86395e-07	1.05342e-06	2.15387e-05	1.09641e-06	1.49152e-06	3.88454e-06	1.06607e-06	8.2922e-06	1.79487e-06	7.63984e-07	7.85953e-07	1.01253e-06	1.69267e-06	1.21972e-06	1.587e-06	3.70886e-06	1.7499e-06	6.37541e-06	2.62647e-07	8.66669e-08	7.54481e-08	1.22873e-07	3.21205e-06	9.62435e-08	1.71631e-07	3.68458e-07	1.26433e-07	9.61908e-07	1.76957e-07	8.4584e-08	8.29303e-08	8.57569e-08	1.57545e-07	1.42924e-07	1.58038e-07	3.83456e-07	2.03063e-07	9.82148e-07	1.25507e-06	2.74374e-07	5.00401e-07	5.32586e-07	1.06878e-05	5.7035e-07	8.99886e-07	1.82802e-06	1.05156e-06
RG	1.04794e-05	6.58199e-07	4.95192e-06	4.45426e-06	9.68675e-07	7.94007e-05	1.6871e-06	1.13753e-06	4.65512e-06	2.66669e-06	7.21838e-07	5.0012e-06	2.92201e-06	3.09615e-06	4.71923e-06	5.26697e-06	2.77922e-06	2.15614e-06	3.84454e-07	9.29984e-07	8.44827e-07	2.72418e-07	4.40482e-07	4.12683e-07	1.01737e-07	6.94575e-06	2.04697e-07	1.41501e-07	4.44801e-07	2.60756e-07	7.37928e-08	5.34012e-07	3.43276e-07	2.60998e-07	3.9713e-07	5.55227e-07	2.75744e-07	2.03877e-07	4.33672e-08	1.13014e-07	4.62219e-06	3.77145e-07	3.12966e-06	2.92379e-06	6.30703e-07	3.43015e-05	1.20146e-06	7.5848e-07	4.23581e-06
RH	2.91131e-06	2.51931e-07	1.81615e-06	2.02404e-06	1.08418e-06	1.71462e-06	8.05913e-06	7.45852e-07	2.16629e-06	1.85498e-06	5.15361e-07	1.81928e-06	8.94868e-07	1.85622e-06	3.0776e-06	1.53159e-06	1.4605e-06	1.12005e-06	3.96876e-07	1.86258e-06	1.99683e-07	5.07932e-08	1.689e-07	2.41226e-07	1.87662e-07	1.45492e-07	1.13112e-06	9.63925e-08	2.43111e-07	2.13687e-07	5.77845e-08	2.25029e-07	1.05213e-07	2.45053e-07	3.10041e-07	2.2264e-07	1.54618e-07	1.31735e-07	4.7625e-08	3.69013e-07	1.35724e-06	1.76731e-07	1.05941e-06	1.11091e-06	6.7324e-07	9.26168e-07	4.17433e-06	5.74322e-07	1.95379e-06
RI	5.77674e-06	1.58453e-06	1.07854e-06	1.91813e-06	3.20188e-06	1.34852e-06	9.83275e-07	2.70961e-05	2.49664e-06	1.5564e-05	2.69512e-06	8.74835e-07	1.21306e-06	1.55505e-06	2.98753e-06	1.61342e-06	3.34195e-06	1.86283e-05	6.8324e-07	1.8077e-06	4.87428e-07	1.37543e-07	9.13202e-08	1.77216e-07	3.78847e-07	1.13026e-07	1.05283e-07	3.76715e-06	2.1325e-07	1.88378e-06	3.65024e-07	1.22469e-07	1.97065e-07	2.18708e-07	2.62462e-07	1.95539e-07	3.76913e-07	2.46847e-06	6.80721e-08	2.44046e-07	2.31895e-06	4.83724e-07	5.79066e-07	1.0499e-06	1.84326e-06	6.51271e-07	6.43635e-07	1.15963e-05	2.23173e-06
RK	6.28237e-06	3.07629e-07	3.39603e-06	5.66258e-06	6.04233e-07	3.75914e-06	1.6173e-06	1.28522e-06	1.90832e-05	2.4739e-06	6.89268e-07	2.61155e-06	2.02508e-06	3.91074e-06	1.07105e-05	3.14423e-06	2.79269e-06	1.84388e-06	3.90665e-07	8.97692e-07	3.44237e-07	6.77709e-08	2.96735e-07	4.50044e-07	7.98593e-08	2.87966e-07	1.53095e-07	1.35265e-07	2.32222e-06	2.48548e-07	7.82339e-08	2.65494e-07	1.96393e-07	3.51941e-07	8.53206e-07	3.10001e-07	2.27294e-07	1.73492e-07	7.9673e-08	1.47817e-07	3.26735e-06	2.18044e-07	2.03583e-06	3.2294e-06	4.93282e-07	2.1637e-06	1.17881e-06	9.58964e-07	1.22638e-05
RL	1.07733e-05	1.35655e-06	2.30347e-06	3.98723e-06	7.68093e-06	2.66849e-06	2.25239e-06	1.59668e-05	4.91832e-06	6.342e-05	6.46481e-06	2.01054e-06	2.36042e-06	3.92977e-06	6.65451e-06	3.11171e-06	5.05675e-06	1.59356e-05	1.56635e-06	4.07114e-06	7.29575e-07	2.0298e-07	1.88884e-07	3.39945e-07	1.04063e-06	2.44789e-07	2.00341e-07	1.96349e-06	4.0456e-07	8.13259e-06	8.54843e-07	3.01039e-07	3.54944e-07	4.7993e-07	4.48143e-07	3.31056e-07	4.67552e-07	1.66464e-06	1.57372e-07	4.69166e-07	4.38759e-06	6.83544e-07	1.21904e-06	1.93484e-06	4.28676e-06	1.38067e-06	1.51322e-06	8.34303e-06	4.30911e-06
RM	2.70773e-06	3.77477e-07	6.01241e-07	1.08021e-06	1.55161e-06	8.02207e-07	5.98647e-07	2.8417e-06	1.28884e-06	6.69016e-06	5.56993e-06	5.69844e-07	5.51726e-07	1.25335e-06	1.78971e-06	9.31686e-07	1.34428e-06	2.72347e-06	3.767e-07	9.0975e-07	2.17142e-07	6.98585e-08	5.33015e-08	1.02462e-07	2.87123e-07	8.50077e-08	5.42791e-08	4.25838e-07	1.25926e-07	7.69052e-07	9.3291e-07	6.66721e-08	6.97007e-08	1.78951e-07	1.23714e-07	9.85611e-08	1.70525e-07	3.68115e-07	4.24029e-08	9.25849e-08	1.1643e-06	2.14042e-07	3.46285e-07	5.63759e-07	9.19718e-07	4.46604e-07	4.0256e-07	1.49939e-06	1.1113e-06
RN	4.03228e-06	3.73951e-07	4.61083e-06	3.41969e-06	5.92347e-07	4.85551e-06	1.7845e-06	8.03748e-07	3.78147e-06	1.54818e-06	5.77409e-07	1.59535e-05	1.17044e-06	2.44856e-06	3.69013e-06	3.33049e-06	2.59717e-06	1.35508e-06	2.15267e-07	8.837e-07	2.82716e-07	8.8565e-08	4.63122e-07	3.26334e-07	7.63349e-08	3.72115e-07	2.14581e-07	1.07947e-07	3.37571e-07	1.93464e-07	6.80862e-08	1.99867e-06	1.36691e-07	4.24518e-07	3.22327e-07	3.81288e-07	3.06771e-07	1.69752e-07	2.65235e-08	1.29303e-07	2.18276e-06	2.42412e-07	2.73636e-06	2.14546e-06	5.19294e-07	2.99929e-06	1.70205e-06	6.1734e-07	3.13038e-06
RP	4.79394e-06	2.55014e-07	2.28684e-06	2.67275e-06	7.97194e-07	2.76782e-06	8.77454e-07	1.10395e-06	2.31456e-06	1.96919e-06	4.50132e-07	1.05678e-06	3.36621e-05	1.41932e-06	2.35437e-06	2.43824e-06	2.00183e-06	2.02117e-06	2.70258e-07	7.44894e-07	4.09753e-07	8.32565e-08	2.23073e-07	3.09448e-07	1.13229e-07	2.4572e-07	9.03183e-08	1.66276e-07	2.76218e-07	2.17729e-07	5.17867e-08	1.49687e-07	4.1661e-06	1.69716e-07	2.89926e-07	3.49074e-07	2.35317e-07	2.25141e-07	4.28977e-08	8.46431e-08	2.63989e-06	1.58886e-07	1.28226e-06	1.62738e-06	4.53932e-07	1.4726e-06	5.77844e-07	6.9502e-07	2.13997e-06
RQ	7.28243e-06	2.99175e-07	3.60839e-06	6.84331e-06	7.35102e-07	3.10348e-06	1.96792e-06	1.2182e-06	7.37812e-06	2.84238e-06	9.72295e-07	2.54357e-06	1.39855e-06	1.2729e-05	7.9944e-06	3.04717e-06	3.28269e-06	1.90438e-06	3.18078e-07	9.81356e-07	3.6491e-07	7.21971e-08	2.66645e-07	5.90183e-07	8.38355e-08	1.98474e-07	2.05211e-07	1.29824e-07	4.99627e-07	3.11415e-07	9.24378e-08	2.30989e-07	1.49586e-07	1.60405e-06	5.26398e-07	3.07613e-07	2.13792e-07	1.94528e-07	3.63107e-08	1.12142e-07	3.33813e-06	2.02047e-07	2.01716e-06	3.3739e-06	5.05623e-07	1.72361e-06	1.23916e-06	9.29882e-07	5.33103e-06
RR	7.41376e-06	4.17661e-07	3.32364e-06	5.70304e-06	9.7265e-07	3.8045e-06	2.37754e-06	1.62085e-06	1.15797e-05	3.45003e-06	9.11499e-07	3.04804e-06	2.03709e-06	5.06655e-06	3.61134e-05	3.74194e-06	3.25219e-06	2.4113e-06	4.97007e-07	1.31238e-06	3.82729e-07	1.17181e-07	2.52547e-07	4.2789e-07	1.30312e-07	2.95429e-07	2.60971e-07	1.84496e-07	1.04998e-06	3.46579e-07	8.99647e-08	2.84824e-07	2.20307e-07	4.22322e-07	3.48721e-06	3.49358e-07	3.48242e-07	2.53315e-07	1.12099e-07	1.81924e-07	3.89373e-06	3.25279e-07	2.08764e-06	3.27987e-06	8.06587e-07	2.33212e-06	1.64945e-06	1.21882e-06	8.14003e-06
RS	1.18628e-05	9.12248e-07	4.07204e-06	4.8477e-06	1.15459e-06	5.08404e-06	1.57458e-06	1.56431e-06	4.4438e-06	2.86878e-06	8.56373e-07	3.48508e-06	2.67798e-06	3.18728e-06	5.01905e-06	1.48571e-05	7.39736e-06	2.89365e-06	4.48635e-07	1.45494e-06	8.79775e-07	2.45194e-07	3.95183e-07	4.5489e-07	1.40245e-07	5.44889e-07	1.84093e-07	1.94211e-07	4.28604e-07	3.34478e-07	1.11874e-07	4.53371e-07	3.74652e-07	3.65669e-07	4.34389e-07	2.4158e-06	7.03945e-07	2.94978e-07	5.21964e-08	1.78917e-07	5.20699e-06	4.79127e-07	2.41268e-06	2.86295e-06	8.17524e-07	2.77499e-06	1.18651e-06	1.10265e-06	3.75955e-06
RT	7.75702e-06	1.16057e-06	2.92203e-06	4.06789e-06	1.31717e-06	2.7426e-06	1.36026e-06	2.72469e-06	4.00084e-06	4.15396e-06	1.21141e-06	2.80879e-06	2.11866e-06	2.74715e-06	5.78287e-06	5.93074e-06	1.81393e-05	5.22726e-06	3.91856e-07	1.38069e-06	7.18814e-07	1.97847e-07	2.72192e-07	3.88035e-07	2.13144e-07	2.3643e-07	1.61931e-07	3.89738e-07	4.08782e-07	4.82135e-07	1.99685e-07	2.90785e-07	2.52037e-07	3.2562e-07	4.59662e-07	8.57234e-07	2.37475e-06	5.72201e-07	5.17544e-08	1.7195e-07	3.83759e-06	4.6666e-07	1.75338e-06	2.23714e-06	8.3942e-07	1.70143e-06	1.01221e-06	1.68718e-06	3.30742e-06
RV	1.16304e-05	1.67103e-06	1.63983e-06	3.19352e-06	3.35719e-06	2.29212e-06	1.44579e-06	1.60166e-05	3.41561e-06	1.39779e-05	2.43673e-06	1.43214e-06	2.15218e-06	2.44644e-06	4.06868e-06	2.93899e-06	5.67672e-06	3.67675e-05	7.98728e-07	2.17794e-06	1.01515e-06	2.74969e-07	1.51341e-07	3.31197e-07	5.00325e-07	2.01914e-07	1.41529e-07	2.29085e-06	3.13931e-07	1.64461e-06	3.80591e-07	1.81897e-07	2.62859e-07	3.01689e-07	4.01057e-07	3.58181e-07	7.54012e-07	4.86327e-06	7.82176e-08	3.26663e-07	4.71385e-06	8.51797e-07	9.03689e-07	1.57468e-06	1.88232e-06	1.13587e-06	1.02161e-06	8.27685e-06	2.84567e-06
RW	8.278e-07	1.19731e-07	2.91299e-07	5.1915e-07	1.82377e-06	4.32829e-07	4.49034e-07	6.83197e-07	4.63427e-07	1.66689e-06	3.57876e-07	2.93223e-07	2.76342e-07	4.21875e-07	8.87764e-07	4.50403e-07	4.9522e-07	7.70915e-07	1.26815e-05	1.70337e-06	5.77107e-08	3.15377e-08	2.5782e-08	4.64883e-08	2.65484e-07	4.20236e-08	5.58157e-08	9.82216e-08	4.60883e-08	1.51297e-07	4.10201e-08	3.55574e-08	3.68827e-08	3.61538e-08	7.04041e-08	4.92871e-08	4.55814e-08	7.95589e-08	1.52478e-06	2.07628e-07	4.16031e-07	1.08055e-07	1.84523e-07	4.00362e-07	9.86707e-07	2.28478e-07	3.08422e-07	3.91473e-07	6.36843e-07
RY	2.51521e-06	3.9223e-07	9.75396e-07	1.52705e-06	6.54223e-06	1.05587e-06	2.45826e-06	1.69234e-06	1.37427e-06	3.94393e-06	1.08856e-06	1.07266e-06	7.42466e-07	1.0372e-06	2.05398e-06	1.39456e-06	1.31923e-06	2.27971e-06	1.61534e-06	1.99419e-05	2.1458e-07	1.15801e-07	1.03467e-07	1.48463e-07	1.02567e-06	9.68836e-08	6.96637e-07	1.869e-07	1.9285e-07	4.25195e-07	1.07334e-07	1.63944e-07	7.61223e-08	1.15293e-07	2.09875e-07	1.70161e-07	1.41105e-07	2.22423e-07	1.83782e-07	3.63828e-06	1.39144e-06	2.93045e-07	6.26985e-07	7.6079e-07	4.05874e-06	7.03907e-07	1.61377e-06	1.15249e-06	1.39147e-06
[truncated: 100 more rows]
[truncated: 352 more columns]
